# Supplementary material for: Identification of the Toxicity Pathways Associated With Thioacetamide-Induced Injuries in Rat Liver and Kidney
Source: Front Pharmacol. 2018 Nov 6;9:1272. doi: 10.3389/fphar.2018.01272 (PMC6232954; doi:10.3389/fphar.2018.01272)
Supplement: Supplementary file 1 [file Data_Sheet_1.xlsx]

## Sheet: About
Identification of the toxicity pathways associated with thioacetamide-induced injuries in rat liver and kidney
Patric Schyman1†, Richard L. Printz2†, Shanea K. Estes2, Kelli L. Boyd3, Masakazu Shiota2*, and Anders Wallqvist1*
1DoD Biotechnology High Performance Computing Software Applications Institute, Telemedicine and Advanced Technology Research Center, U.S. Army Medical Research and Materiel Command, Fort Detrick, MD 21702, USA
2Department of Molecular Physiology and Biophysics, Vanderbilt University School of Medicine, Nashville, TN 37232, USA
3Department of Pathology, Microbiology and Immunology, Division of Comparative Medicine Vanderbilt University School of Medicine, Nashville, TN 37232, USA
* Correspondence:
Dr. Masakazu Shiota
E-mail masakazu.shiota@Vanderbilt.Edu
Dr. Anders Wallqvist
E-mail sven.a.wallqvist.civ@mail.mil

## Sheet: DEGs Overlap matrix
Table S1. Overlap matrix of differentially expressed genes (DEGs) in liver, kidney, and heart samples 8 h after exposure to a high dose (HD) or low dose (LD) of thioacetamide
		Liver		Kidney		Heart
		HD	LD	HD	LD	HD	LD
Liver	HD	2709	331	212	49	30	0
	LD		1436	172	65	16	0
Kidney	HD			339	57	17	0
	LD				87	1	0
Heart	HD					66	0
	LD						2

## Sheet: Liver_LowDose_8h
Gene id (ENSEBL Rattus norvegicus)	p-value	q-value	effect size
ENSRNOG00000047072	1.59957e-34	6.15034e-32	4.78803
ENSRNOG00000020552	2.13296e-125	5.90487e-122	4.35352
ENSRNOG00000009734	1.91178e-17	2.22377e-15	4.30711
ENSRNOG00000046643	6.10798e-15	5.35105e-13	4.26241
ENSRNOG00000007243	8.49047e-20	1.19924e-17	4.12492
ENSRNOG00000014117	2.00802e-85	3.08834e-82	3.92424
ENSRNOG00000000521	2.88531e-222	1.99692e-218	3.74933
ENSRNOG00000046667	1.15076e-06	2.88565e-05	3.71935
ENSRNOG00000008337	1.10278e-13	8.52777e-12	-3.6384
ENSRNOG00000030914	5.66973e-55	4.13055e-52	3.54988
ENSRNOG00000021243	3.76403e-06	8.1921e-05	3.50166
ENSRNOG00000045652	7.19053e-13	5.00157e-11	3.4278
ENSRNOG00000003515	4.34823e-19	5.7322e-17	3.24349
ENSRNOG00000011951	5.40371e-175	2.49327e-171	3.16026
ENSRNOG00000001006	9.29331e-08	3.01967e-06	3.15933
ENSRNOG00000032917	1.24988e-230	1.73008e-226	3.12303
ENSRNOG00000019500	3.19922e-06	7.17712e-05	-3.1173
ENSRNOG00000050937	2.98835e-15	2.68602e-13	3.04594
ENSRNOG00000026577	3.61786e-18	4.43172e-16	-3.04031
ENSRNOG00000001416	8.50577e-07	2.18842e-05	3.02903
ENSRNOG00000021546	4.10183e-48	2.46859e-45	-2.98193
ENSRNOG00000030285	3.10981e-08	1.10374e-06	-2.97261
ENSRNOG00000049880	1.80981e-35	7.82857e-33	2.96624
ENSRNOG00000043088	5.75491e-06	0.000119251	2.95709
ENSRNOG00000023561	1.2816e-08	4.92775e-07	-2.94986
ENSRNOG00000003745	7.09255e-56	5.45417e-53	2.9329
ENSRNOG00000020248	2.56769e-07	7.54605e-06	2.87946
ENSRNOG00000037680	1.03836e-07	3.33478e-06	-2.85034
ENSRNOG00000036475	5.69568e-07	1.53087e-05	-2.8048
ENSRNOG00000003288	1.9042e-42	9.41354e-40	-2.79848
ENSRNOG00000004500	1.11681e-142	3.86473e-139	2.74235
ENSRNOG00000009440	2.89321e-74	4.00478e-71	-2.69824
ENSRNOG00000047539	1.50392e-05	0.000273911	-2.66835
ENSRNOG00000048412	1.00183e-07	3.22495e-06	-2.66219
ENSRNOG00000002802	2.97723e-18	3.67954e-16	2.62444
ENSRNOG00000000640	5.47019e-12	3.50548e-10	2.60348
ENSRNOG00000001691	0.000151718	0.00195902	2.59774
ENSRNOG00000025489	3.67598e-33	1.30469e-30	-2.58172
ENSRNOG00000003698	2.1703e-05	0.000376457	-2.57173
ENSRNOG00000010210	1.21394e-10	6.51294e-09	2.54311
ENSRNOG00000009528	2.96548e-05	0.000498764	2.53838
ENSRNOG00000019661	1.40112e-61	1.38531e-58	2.53399
ENSRNOG00000020338	6.17501e-07	1.64691e-05	2.51449
ENSRNOG00000002459	3.51353e-08	1.22197e-06	-2.50875
ENSRNOG00000014327	3.16618e-05	0.000526126	2.50654
ENSRNOG00000031167	2.54762e-16	2.61216e-14	2.42599
ENSRNOG00000019202	1.34625e-94	3.1058e-91	2.4128
ENSRNOG00000019481	0.000411003	0.00450087	-2.39935
ENSRNOG00000011034	4.01402e-07	1.11795e-05	-2.38484
ENSRNOG00000022099	2.73094e-11	1.62938e-09	2.37619
ENSRNOG00000010047	1.77635e-39	8.47872e-37	2.27431
ENSRNOG00000004019	5.78981e-49	3.64284e-46	2.22533
ENSRNOG00000012886	2.38908e-56	1.94527e-53	2.21811
ENSRNOG00000033153	4.94313e-30	1.39638e-27	2.21624
ENSRNOG00000031494	9.67067e-06	0.000187481	-2.21371
ENSRNOG00000037982	8.89233e-11	4.90389e-09	-2.19859
ENSRNOG00000000412	2.27649e-26	5.16577e-24	-2.18043
ENSRNOG00000004188	9.93171e-28	2.49954e-25	2.1704
ENSRNOG00000008015	1.0352e-15	1.0091e-13	2.16723
ENSRNOG00000020938	3.16179e-50	2.18827e-47	2.16168
ENSRNOG00000037219	1.90466e-05	0.000338872	-2.16076
ENSRNOG00000002350	1.97697e-16	2.07312e-14	-2.15924
ENSRNOG00000043342	0.000111143	0.00150386	2.12045
ENSRNOG00000007932	7.29157e-32	2.19413e-29	-2.10197
ENSRNOG00000009106	0.000455554	0.0049034	2.07542
ENSRNOG00000018371	5.49259e-35	2.30389e-32	2.06519
ENSRNOG00000014361	4.73857e-29	1.2861e-26	2.05043
ENSRNOG00000009154	0.00018604	0.00231371	2.04644
ENSRNOG00000046727	4.15123e-27	9.90712e-25	2.04357
ENSRNOG00000023449	8.62776e-05	0.00122739	1.98484
ENSRNOG00000003546	1.32795e-89	2.29769e-86	1.97975
ENSRNOG00000024438	7.34369e-05	0.00106889	-1.96829
ENSRNOG00000038328	2.12511e-05	0.000370475	1.95669
ENSRNOG00000003334	1.26103e-91	2.49359e-88	1.94822
ENSRNOG00000009172	0.000990585	0.00935312	-1.94725
ENSRNOG00000047027	4.32016e-08	1.48386e-06	-1.93662
ENSRNOG00000048148	9.49444e-05	0.00132884	-1.93202
ENSRNOG00000033830	9.22464e-44	4.91106e-41	-1.93147
ENSRNOG00000025848	1.29136e-32	4.06251e-30	-1.91787
ENSRNOG00000019159	0.000785413	0.00766692	1.84979
ENSRNOG00000017209	2.96166e-14	2.48457e-12	1.82037
ENSRNOG00000005964	7.76622e-07	2.02068e-05	1.81732
ENSRNOG00000010963	0.000327723	0.00373978	1.81189
ENSRNOG00000000488	4.38905e-67	5.52303e-64	1.81068
ENSRNOG00000019422	6.70144e-47	3.86505e-44	1.80198
ENSRNOG00000002946	4.77155e-27	1.11946e-24	1.78925
ENSRNOG00000034038	1.79209e-15	1.68749e-13	1.77243
ENSRNOG00000011668	2.44256e-24	5.04625e-22	1.77042
ENSRNOG00000030180	1.92494e-15	1.78826e-13	1.76064
ENSRNOG00000005269	1.78278e-07	5.41168e-06	-1.7451
ENSRNOG00000018656	0.000145488	0.00188916	1.73947
ENSRNOG00000045743	3.46301e-59	3.19567e-56	-1.73245
ENSRNOG00000047491	1.27933e-15	1.21291e-13	-1.72738
ENSRNOG00000016148	3.21694e-27	7.81209e-25	1.72555
ENSRNOG00000047682	1.25568e-06	3.09824e-05	1.72391
ENSRNOG00000003538	6.2175e-18	7.35579e-16	1.71709
ENSRNOG00000019822	4.27843e-28	1.0967e-25	1.71512
ENSRNOG00000018770	3.95661e-14	3.253e-12	1.71289
ENSRNOG00000000461	1.91934e-49	1.26512e-46	1.70489
ENSRNOG00000020998	3.75666e-11	2.18486e-09	-1.70481
ENSRNOG00000030719	1.36349e-08	5.1993e-07	1.68814
ENSRNOG00000005348	3.4594e-11	2.03766e-09	-1.68072
ENSRNOG00000020560	2.32797e-13	1.73246e-11	1.67879
ENSRNOG00000010899	2.05625e-12	1.38842e-10	-1.67662
ENSRNOG00000006302	1.20988e-15	1.163e-13	-1.67163
ENSRNOG00000018752	1.34639e-45	7.45469e-43	1.67087
ENSRNOG00000016278	0.000259889	0.00307468	1.65664
ENSRNOG00000021109	1.8298e-13	1.38405e-11	-1.64872
ENSRNOG00000020136	2.34037e-08	8.57022e-07	1.6466
ENSRNOG00000013064	2.43075e-15	2.22824e-13	1.63782
ENSRNOG00000021130	6.55174e-23	1.19328e-20	-1.63296
ENSRNOG00000001388	1.1472e-32	3.78084e-30	-1.61624
ENSRNOG00000010590	5.40633e-05	0.000828731	-1.61308
ENSRNOG00000020784	0.000994239	0.00938122	1.6053
ENSRNOG00000025059	1.17108e-23	2.31574e-21	-1.60479
ENSRNOG00000033581	0.000140793	0.00184202	-1.60037
ENSRNOG00000001823	8.40551e-62	8.94992e-59	-1.59993
ENSRNOG00000047172	1.84568e-20	2.80746e-18	-1.59638
ENSRNOG00000004928	1.81207e-05	0.000323648	-1.59579
ENSRNOG00000008716	2.35123e-13	1.74041e-11	1.59082
ENSRNOG00000038762	1.36987e-05	0.000252486	-1.59034
ENSRNOG00000011706	2.79811e-12	1.84436e-10	-1.58984
ENSRNOG00000002305	5.44395e-63	6.2796e-60	-1.58435
ENSRNOG00000010454	0.000415505	0.00454298	-1.5843
ENSRNOG00000043120	9.36286e-05	0.00131692	-1.58048
ENSRNOG00000009222	1.30047e-56	1.12507e-53	1.57552
ENSRNOG00000022711	1.0644e-12	7.29377e-11	-1.56261
ENSRNOG00000000428	1.39733e-09	6.32086e-08	-1.54274
ENSRNOG00000050672	0.00050736	0.00529628	1.53802
ENSRNOG00000007778	7.8369e-07	2.03524e-05	1.53367
ENSRNOG00000019857	3.39029e-39	1.56428e-36	-1.53012
ENSRNOG00000008074	7.15926e-05	0.00104755	1.52979
ENSRNOG00000000691	1.20791e-06	3.00178e-05	-1.52926
ENSRNOG00000014424	1.04647e-15	1.01295e-13	-1.5253
ENSRNOG00000008656	6.74886e-08	2.24023e-06	-1.52133
ENSRNOG00000016885	3.42909e-30	9.88864e-28	1.51607
ENSRNOG00000013598	3.86847e-18	4.69713e-16	-1.50172
ENSRNOG00000008936	5.55658e-24	1.1147e-21	1.50155
ENSRNOG00000000597	8.66958e-08	2.8437e-06	-1.50087
ENSRNOG00000003348	5.35313e-09	2.21188e-07	1.49685
ENSRNOG00000017198	0.000387286	0.00428865	-1.4839
ENSRNOG00000032378	6.08157e-13	4.31698e-11	-1.48383
ENSRNOG00000028473	8.12737e-09	3.25268e-07	-1.48274
ENSRNOG00000013092	2.55109e-18	3.18127e-16	1.48264
ENSRNOG00000014652	0.000131191	0.00173113	1.47033
ENSRNOG00000030983	1.20725e-10	6.50224e-09	-1.46608
ENSRNOG00000009239	2.08598e-15	1.92494e-13	-1.46293
ENSRNOG00000032871	1.8986e-07	5.72559e-06	-1.45588
ENSRNOG00000020620	2.25934e-08	8.33969e-07	1.44974
ENSRNOG00000007060	7.82136e-22	1.32028e-19	1.44752
ENSRNOG00000014257	6.28231e-13	4.4142e-11	-1.4437
ENSRNOG00000015873	3.09286e-15	2.76202e-13	-1.43806
ENSRNOG00000012843	3.4635e-23	6.65858e-21	-1.43692
ENSRNOG00000014061	2.37173e-34	8.87282e-32	1.43503
ENSRNOG00000012442	2.98508e-07	8.57249e-06	1.43376
ENSRNOG00000045919	5.04144e-05	0.000780578	-1.42621
ENSRNOG00000014302	2.25416e-06	5.21773e-05	-1.42574
ENSRNOG00000021513	4.71386e-08	1.60439e-06	1.41859
ENSRNOG00000022988	2.62966e-20	3.95649e-18	-1.41835
ENSRNOG00000030894	4.83672e-23	9.17122e-21	-1.41768
ENSRNOG00000016541	8.3605e-33	2.89315e-30	1.41199
ENSRNOG00000017693	1.26654e-22	2.23478e-20	-1.40597
ENSRNOG00000020518	2.90829e-36	1.2986e-33	-1.39729
ENSRNOG00000031348	9.54034e-06	0.000185214	-1.39516
ENSRNOG00000050997	1.2375e-28	3.23196e-26	1.38959
ENSRNOG00000028743	0.000143827	0.00187291	-1.3885
ENSRNOG00000008336	4.37457e-05	0.000695495	-1.38531
ENSRNOG00000024115	1.63006e-07	5.02523e-06	1.38163
ENSRNOG00000017212	4.48227e-06	9.51588e-05	1.37982
ENSRNOG00000014448	1.74899e-09	7.76803e-08	1.36494
ENSRNOG00000006855	4.83352e-05	0.000755141	-1.36398
ENSRNOG00000025648	1.35441e-20	2.08309e-18	-1.35967
ENSRNOG00000000158	3.99816e-18	4.81239e-16	-1.34076
ENSRNOG00000007454	5.13608e-07	1.39126e-05	1.33999
ENSRNOG00000018567	1.06579e-22	1.91593e-20	1.3354
ENSRNOG00000003494	1.69719e-22	2.93656e-20	-1.33398
ENSRNOG00000028582	1.10092e-11	6.80308e-10	-1.33342
ENSRNOG00000001765	2.68004e-07	7.84293e-06	1.33287
ENSRNOG00000046403	8.70616e-07	2.23168e-05	-1.33108
ENSRNOG00000045677	8.65793e-32	2.54985e-29	-1.32559
ENSRNOG00000018420	4.40941e-07	1.21827e-05	-1.32536
ENSRNOG00000011132	2.4087e-06	5.56615e-05	-1.32469
ENSRNOG00000018266	1.04789e-34	4.14426e-32	-1.31124
ENSRNOG00000013932	3.0276e-05	0.000506135	1.30313
ENSRNOG00000032554	0.000392549	0.00433307	-1.29686
ENSRNOG00000042140	5.61645e-07	1.51251e-05	1.28648
ENSRNOG00000033266	1.0458e-24	2.19332e-22	-1.28515
ENSRNOG00000007931	9.67969e-05	0.00135067	1.28441
ENSRNOG00000015075	2.28365e-08	8.407e-07	1.27665
ENSRNOG00000026605	1.26792e-05	0.000237169	1.27252
ENSRNOG00000011585	2.36393e-13	1.7405e-11	-1.27248
ENSRNOG00000003620	1.31377e-42	6.73527e-40	-1.27053
ENSRNOG00000007545	1.15594e-08	4.48195e-07	1.26535
ENSRNOG00000000598	2.18427e-17	2.51955e-15	-1.25851
ENSRNOG00000028985	0.000657613	0.00659137	-1.25831
ENSRNOG00000018874	1.22365e-26	2.82295e-24	-1.25745
ENSRNOG00000039596	2.97654e-10	1.49823e-08	-1.25705
ENSRNOG00000045933	7.32591e-14	5.79459e-12	-1.2517
ENSRNOG00000049345	5.85449e-11	3.30767e-09	-1.24925
ENSRNOG00000050243	1.7574e-32	5.40577e-30	-1.24851
ENSRNOG00000027739	4.23318e-20	6.16797e-18	-1.24604
ENSRNOG00000021128	4.85797e-07	1.3237e-05	-1.2442
ENSRNOG00000029394	3.75221e-17	4.2226e-15	1.23527
ENSRNOG00000016921	9.37124e-05	0.00131692	1.23482
ENSRNOG00000020991	2.51243e-07	7.41516e-06	1.2329
ENSRNOG00000040300	0.000488066	0.00516105	1.22855
ENSRNOG00000002385	4.05163e-06	8.68154e-05	1.21613
ENSRNOG00000018646	6.76448e-17	7.31515e-15	1.21523
ENSRNOG00000027030	7.64507e-11	4.24992e-09	1.21138
ENSRNOG00000024903	2.00201e-19	2.74374e-17	-1.21059
ENSRNOG00000021984	0.000291604	0.00337773	-1.20656
ENSRNOG00000049605	0.000111541	0.00150776	1.20139
ENSRNOG00000015799	3.87684e-34	1.41219e-31	-1.20051
ENSRNOG00000042080	5.89083e-05	0.000889214	1.19353
ENSRNOG00000016312	8.79616e-05	0.00124751	1.19052
ENSRNOG00000037113	8.58339e-20	1.20011e-17	1.18813
ENSRNOG00000003704	3.74417e-05	0.000606872	-1.18772
ENSRNOG00000002754	2.61023e-07	7.65484e-06	1.18386
ENSRNOG00000007811	2.51405e-06	5.76151e-05	-1.18168
ENSRNOG00000018366	2.47444e-15	2.25337e-13	-1.18105
ENSRNOG00000006789	6.23158e-06	0.000127224	1.17853
ENSRNOG00000026653	0.000395018	0.00435684	1.17375
ENSRNOG00000005223	3.64625e-10	1.82868e-08	-1.16947
ENSRNOG00000001391	2.08479e-06	4.85002e-05	-1.16868
ENSRNOG00000001582	0.000538756	0.00557262	1.16789
ENSRNOG00000028404	5.60486e-06	0.00011649	-1.16698
ENSRNOG00000050885	2.02277e-05	0.000356223	-1.16605
ENSRNOG00000007002	5.36184e-05	0.000822823	1.1616
ENSRNOG00000018143	1.95549e-16	2.06625e-14	-1.15779
ENSRNOG00000009803	1.35678e-05	0.000250563	-1.15349
ENSRNOG00000012477	1.65142e-05	0.000298572	1.15334
ENSRNOG00000042950	1.23482e-32	3.97496e-30	-1.15062
ENSRNOG00000049045	2.89937e-07	8.37851e-06	-1.15032
ENSRNOG00000047507	1.183e-12	8.06653e-11	-1.14995
ENSRNOG00000042289	1.40304e-18	1.78174e-16	1.14971
ENSRNOG00000000378	0.000387651	0.00428926	-1.14899
ENSRNOG00000004006	3.67066e-06	8.06015e-05	1.14873
ENSRNOG00000003400	9.07368e-35	3.69406e-32	-1.14529
ENSRNOG00000004624	2.08874e-21	3.40145e-19	1.14273
ENSRNOG00000016217	1.92861e-11	1.16069e-09	-1.13622
ENSRNOG00000014852	8.51768e-06	0.000166763	1.13379
ENSRNOG00000011936	4.34984e-07	1.20662e-05	-1.13268
ENSRNOG00000046313	8.13052e-09	3.25268e-07	-1.13173
ENSRNOG00000007395	6.53932e-09	2.66227e-07	1.12791
ENSRNOG00000012772	5.86159e-13	4.18228e-11	1.12463
ENSRNOG00000008297	1.30608e-29	3.61574e-27	1.12408
ENSRNOG00000042781	0.000201473	0.00247233	-1.12294
ENSRNOG00000014426	0.000277812	0.00326163	1.11482
ENSRNOG00000010119	1.01094e-05	0.000194353	1.11375
ENSRNOG00000013950	0.000288709	0.00334979	-1.11364
ENSRNOG00000012216	6.4009e-20	9.2293e-18	-1.1135
ENSRNOG00000012950	3.58477e-13	2.5844e-11	-1.11259
ENSRNOG00000005615	2.56506e-26	5.7267e-24	1.11082
ENSRNOG00000011913	2.91279e-20	4.28924e-18	1.10942
ENSRNOG00000011921	3.97166e-14	3.253e-12	1.10887
ENSRNOG00000021657	4.71742e-08	1.60439e-06	-1.1081
ENSRNOG00000011895	2.9488e-07	8.48591e-06	1.10631
ENSRNOG00000002898	2.85918e-20	4.25556e-18	-1.10618
ENSRNOG00000023397	2.55013e-05	0.000433647	-1.10468
ENSRNOG00000007949	8.92476e-14	6.97946e-12	-1.10219
ENSRNOG00000016827	1.14283e-32	3.78084e-30	-1.10202
ENSRNOG00000015308	1.95736e-05	0.000346468	-1.09811
ENSRNOG00000018107	5.73855e-06	0.00011909	1.09542
ENSRNOG00000029191	7.60706e-05	0.00110028	1.09364
ENSRNOG00000031689	7.52613e-09	3.03722e-07	1.09363
ENSRNOG00000007142	2.68232e-12	1.77649e-10	-1.09317
ENSRNOG00000012747	0.000277364	0.00325914	-1.09112
ENSRNOG00000024640	1.25624e-07	3.97006e-06	-1.08893
ENSRNOG00000030729	0.00019489	0.00240864	1.08378
ENSRNOG00000000373	0.000495148	0.00520809	-1.08054
ENSRNOG00000011973	0.000132935	0.00175247	1.08024
ENSRNOG00000004100	2.70516e-10	1.3716e-08	1.07916
ENSRNOG00000027024	1.14501e-09	5.28309e-08	1.07913
ENSRNOG00000030726	0.000312392	0.00358552	-1.07904
ENSRNOG00000018755	1.52422e-25	3.2966e-23	-1.07841
ENSRNOG00000014385	4.71094e-07	1.29383e-05	-1.07767
ENSRNOG00000042582	0.000974481	0.00922664	1.07563
ENSRNOG00000000479	4.26442e-13	3.05845e-11	-1.07385
ENSRNOG00000027770	5.18307e-07	1.40125e-05	-1.07012
ENSRNOG00000022839	0.000206666	0.0025271	1.06966
ENSRNOG00000018561	1.14916e-25	2.52487e-23	1.06874
ENSRNOG00000015906	1.27545e-22	2.23478e-20	1.06846
ENSRNOG00000016103	2.26878e-13	1.69754e-11	-1.06755
ENSRNOG00000020420	2.76556e-09	1.20003e-07	-1.06523
ENSRNOG00000047143	1.24464e-11	7.55627e-10	-1.0608
ENSRNOG00000005132	5.87123e-07	1.57194e-05	-1.05661
ENSRNOG00000015902	1.02079e-13	7.9381e-12	-1.05533
ENSRNOG00000001959	0.000408062	0.00447574	1.05342
ENSRNOG00000013663	3.96028e-17	4.42082e-15	-1.05189
ENSRNOG00000013390	6.78662e-06	0.000136939	1.04969
ENSRNOG00000025088	2.97391e-19	4.03578e-17	-1.04682
ENSRNOG00000007128	1.85498e-27	4.58511e-25	1.0428
ENSRNOG00000019559	6.7408e-10	3.26246e-08	1.04169
ENSRNOG00000026293	6.58617e-29	1.75319e-26	1.03833
ENSRNOG00000001261	4.90798e-23	9.18058e-21	-1.03643
ENSRNOG00000004699	2.56689e-07	7.54605e-06	1.03617
ENSRNOG00000015382	1.02777e-06	2.59132e-05	1.03406
ENSRNOG00000048645	0.000284144	0.00330932	1.03214
ENSRNOG00000050869	3.68467e-09	1.55973e-07	1.02811
ENSRNOG00000039350	0.000159967	0.00204457	-1.02655
ENSRNOG00000021553	1.74456e-06	4.14205e-05	-1.02599
ENSRNOG00000000961	3.71155e-07	1.05062e-05	-1.02402
ENSRNOG00000014350	1.16277e-11	7.1217e-10	1.02332
ENSRNOG00000017801	6.03088e-17	6.62535e-15	1.02175
ENSRNOG00000000257	3.8606e-07	1.08512e-05	-1.01679
ENSRNOG00000018251	1.67012e-07	5.12591e-06	1.01664
ENSRNOG00000028461	1.91942e-21	3.16293e-19	1.00826
ENSRNOG00000010388	1.48428e-05	0.000271047	-1.00715
ENSRNOG00000007378	6.47189e-06	0.000131162	-1.00622
ENSRNOG00000008121	1.47336e-07	4.57271e-06	1.00557
ENSRNOG00000025601	3.62586e-06	7.9792e-05	-1.00492
ENSRNOG00000014130	1.15384e-10	6.26331e-09	1.00455
ENSRNOG00000003300	5.45365e-23	1.00653e-20	1.00454
ENSRNOG00000007431	1.22799e-08	4.74801e-07	-0.999951
ENSRNOG00000013973	0.0010296	0.00967529	0.996644
ENSRNOG00000018714	3.35108e-05	0.000552869	0.995708
ENSRNOG00000004757	3.28958e-08	1.1557e-06	0.995707
ENSRNOG00000015084	3.17278e-09	1.35968e-07	0.988737
ENSRNOG00000019470	1.14491e-11	7.04351e-10	-0.984695
ENSRNOG00000039504	8.47334e-14	6.66409e-12	-0.982659
ENSRNOG00000014492	0.000581649	0.00595092	-0.981562
ENSRNOG00000015851	1.24342e-15	1.187e-13	-0.980805
ENSRNOG00000008602	3.69552e-11	2.15837e-09	0.97804
ENSRNOG00000014610	5.3084e-05	0.000815527	-0.977504
ENSRNOG00000016058	0.00102649	0.00965923	-0.977408
ENSRNOG00000022767	7.36932e-20	1.05161e-17	-0.976842
ENSRNOG00000013945	3.77993e-19	5.03094e-17	0.973217
ENSRNOG00000048495	7.86194e-21	1.22275e-18	0.972448
ENSRNOG00000016299	1.71951e-07	5.2426e-06	0.971531
ENSRNOG00000014686	0.000195544	0.00241455	0.970767
ENSRNOG00000003984	1.80327e-06	4.27412e-05	-0.969592
ENSRNOG00000016750	1.34484e-05	0.000249168	0.969587
ENSRNOG00000038445	0.000468925	0.0050161	0.968758
ENSRNOG00000008353	4.27359e-10	2.12788e-08	-0.968663
ENSRNOG00000001333	0.000403049	0.00443298	-0.965578
ENSRNOG00000026753	2.17589e-10	1.11551e-08	0.963077
ENSRNOG00000019296	0.000474924	0.00506464	0.961511
ENSRNOG00000015768	9.95693e-19	1.28807e-16	-0.961496
ENSRNOG00000016625	7.85111e-16	7.81835e-14	-0.96121
ENSRNOG00000012665	2.25158e-16	2.34333e-14	-0.961013
ENSRNOG00000003476	1.06692e-08	4.19555e-07	-0.960159
ENSRNOG00000014233	0.000888888	0.00852667	-0.959682
ENSRNOG00000000909	9.75797e-22	1.62735e-19	0.959572
ENSRNOG00000010270	9.95234e-16	9.77023e-14	-0.958835
ENSRNOG00000021027	8.20423e-25	1.74712e-22	-0.955962
ENSRNOG00000037931	6.14016e-09	2.52953e-07	0.954983
ENSRNOG00000028108	6.28243e-07	1.67233e-05	-0.952082
ENSRNOG00000017342	3.03315e-24	6.17425e-22	0.952
ENSRNOG00000018445	4.10442e-21	6.45607e-19	-0.951797
ENSRNOG00000031004	5.91991e-10	2.88533e-08	-0.945215
ENSRNOG00000014987	1.20187e-09	5.50869e-08	-0.944896
ENSRNOG00000006930	1.9245e-15	1.78826e-13	-0.943559
ENSRNOG00000020918	1.40158e-23	2.7325e-21	-0.942283
ENSRNOG00000019260	0.000815087	0.00792862	-0.941007
ENSRNOG00000021524	5.39802e-11	3.07487e-09	-0.940991
ENSRNOG00000028781	2.38034e-21	3.83124e-19	-0.939464
ENSRNOG00000010240	1.53757e-06	3.68857e-05	0.93817
ENSRNOG00000021918	1.26033e-05	0.000236069	0.930669
ENSRNOG00000026316	3.44997e-21	5.48903e-19	0.930186
ENSRNOG00000009589	3.94741e-05	0.00063683	-0.929934
ENSRNOG00000019606	0.000136225	0.00179242	-0.929093
ENSRNOG00000009599	8.17505e-05	0.00117021	-0.92893
ENSRNOG00000017974	0.000319177	0.00365732	0.927977
ENSRNOG00000000983	4.12721e-17	4.57031e-15	0.92649
ENSRNOG00000017129	1.33952e-16	1.42628e-14	0.926393
ENSRNOG00000018570	5.37444e-08	1.81005e-06	-0.926069
ENSRNOG00000020622	4.78883e-06	0.000101202	0.925469
ENSRNOG00000047087	5.25699e-15	4.63486e-13	0.924543
ENSRNOG00000018715	4.96217e-05	0.00077089	0.924382
ENSRNOG00000018131	7.5882e-05	0.0010987	-0.924325
ENSRNOG00000013408	0.00106914	0.00998338	0.923602
ENSRNOG00000004554	2.04541e-05	0.000359753	0.923231
ENSRNOG00000013309	4.19866e-08	1.44572e-06	0.922366
ENSRNOG00000014835	0.000123318	0.00163816	0.922106
ENSRNOG00000047752	6.9567e-06	0.000139963	-0.918403
ENSRNOG00000017539	5.0245e-05	0.000778825	-0.918244
ENSRNOG00000026420	3.33686e-06	7.41393e-05	-0.917959
ENSRNOG00000013409	1.0154e-09	4.7324e-08	-0.917641
ENSRNOG00000046428	0.000982005	0.00928516	-0.917512
ENSRNOG00000013791	3.53843e-19	4.75524e-17	-0.916849
ENSRNOG00000049087	2.70008e-14	2.29292e-12	0.916273
ENSRNOG00000015529	3.70425e-06	8.10873e-05	-0.916232
ENSRNOG00000003098	0.000241976	0.00289242	-0.913477
ENSRNOG00000012892	1.10082e-18	1.41088e-16	-0.912718
ENSRNOG00000006420	1.21988e-09	5.57278e-08	0.912432
ENSRNOG00000029128	2.30007e-12	1.53804e-10	-0.911533
ENSRNOG00000012315	1.18243e-11	7.2102e-10	-0.910646
ENSRNOG00000002878	1.74383e-09	7.76803e-08	-0.909997
ENSRNOG00000002139	4.62776e-05	0.000727926	-0.909858
ENSRNOG00000004972	1.14044e-09	5.27957e-08	0.907732
ENSRNOG00000005868	6.46249e-17	7.04361e-15	-0.907553
ENSRNOG00000018338	4.50568e-09	1.88422e-07	0.90713
ENSRNOG00000011875	5.23601e-05	0.000806195	0.903458
ENSRNOG00000010402	1.24238e-06	3.0709e-05	-0.900756
ENSRNOG00000036984	1.20273e-06	2.99428e-05	-0.896861
ENSRNOG00000006010	9.02012e-08	2.95169e-06	-0.896811
ENSRNOG00000011861	7.13393e-07	1.87734e-05	-0.895797
ENSRNOG00000016468	2.60393e-13	1.89703e-11	-0.895174
ENSRNOG00000028895	0.000426617	0.00464979	0.895114
ENSRNOG00000012702	3.02341e-05	0.000506047	0.895106
ENSRNOG00000023410	0.000175707	0.00220302	0.894565
ENSRNOG00000002381	2.77497e-07	8.06956e-06	-0.892625
ENSRNOG00000009963	2.79648e-16	2.84624e-14	0.892228
ENSRNOG00000050806	1.51324e-06	3.64282e-05	0.889883
ENSRNOG00000013919	2.40751e-11	1.44263e-09	-0.889604
ENSRNOG00000011377	7.24316e-05	0.0010577	0.889447
ENSRNOG00000015472	7.45732e-22	1.27437e-19	-0.889433
ENSRNOG00000016219	0.000228239	0.00275199	0.889292
ENSRNOG00000019976	3.00676e-08	1.06991e-06	-0.887197
ENSRNOG00000019496	3.40542e-14	2.82262e-12	-0.88274
ENSRNOG00000016253	1.23997e-19	1.71637e-17	-0.881859
ENSRNOG00000028460	4.65517e-16	4.70342e-14	-0.881071
ENSRNOG00000028377	0.000356941	0.00401363	-0.880542
ENSRNOG00000018421	2.49877e-15	2.26065e-13	0.880462
ENSRNOG00000016122	3.91264e-06	8.4491e-05	0.879879
ENSRNOG00000021046	6.45329e-06	0.000130977	-0.875262
ENSRNOG00000010071	3.51274e-05	0.000576106	0.874501
ENSRNOG00000011984	0.000865735	0.00832766	0.872777
ENSRNOG00000012481	6.34716e-06	0.000129202	0.872407
ENSRNOG00000021108	2.41317e-18	3.03664e-16	-0.871935
ENSRNOG00000005347	3.48495e-11	2.04401e-09	0.870784
ENSRNOG00000012371	1.8884e-11	1.14145e-09	-0.869074
ENSRNOG00000016551	2.91534e-08	1.04006e-06	0.865349
ENSRNOG00000019186	9.06461e-08	2.95925e-06	-0.864874
ENSRNOG00000022268	2.65653e-17	3.01408e-15	-0.864346
ENSRNOG00000020608	4.29723e-14	3.49896e-12	0.859742
ENSRNOG00000049641	4.5775e-09	1.90849e-07	-0.859674
ENSRNOG00000014900	9.97114e-10	4.66286e-08	0.858258
ENSRNOG00000037853	2.92505e-05	0.000493015	-0.857684
ENSRNOG00000047686	2.11884e-07	6.33456e-06	0.855393
ENSRNOG00000030182	4.82925e-07	1.32108e-05	-0.854974
ENSRNOG00000016525	1.33705e-10	7.14575e-09	-0.853286
ENSRNOG00000010170	7.77164e-15	6.76573e-13	0.851136
ENSRNOG00000017964	2.00013e-07	6.00559e-06	-0.850416
ENSRNOG00000047697	1.50539e-08	5.70895e-07	-0.850278
ENSRNOG00000004022	1.27844e-05	0.000238815	-0.848281
ENSRNOG00000003147	2.24754e-17	2.57111e-15	0.847077
ENSRNOG00000011398	6.61684e-09	2.68593e-07	0.843825
ENSRNOG00000001827	4.66549e-05	0.000732196	0.842236
ENSRNOG00000013241	7.45986e-05	0.00108352	-0.842212
ENSRNOG00000000827	6.47931e-09	2.64562e-07	0.841588
ENSRNOG00000009514	4.81073e-11	2.77459e-09	-0.839709
ENSRNOG00000031312	4.71472e-19	6.15672e-17	0.839224
ENSRNOG00000018484	1.3289e-05	0.000247239	0.839151
ENSRNOG00000018964	8.07268e-12	5.12578e-10	-0.837162
ENSRNOG00000002470	5.29126e-12	3.40659e-10	0.836234
ENSRNOG00000019141	1.60116e-09	7.19586e-08	0.834785
ENSRNOG00000007765	4.5819e-08	1.56987e-06	0.834219
ENSRNOG00000015076	0.000583688	0.00596707	0.832716
ENSRNOG00000016877	1.2311e-06	3.04846e-05	-0.831438
ENSRNOG00000001277	5.03511e-18	6.00827e-16	0.831036
ENSRNOG00000047545	4.44593e-07	1.22591e-05	0.828592
ENSRNOG00000016734	0.000404326	0.00444181	0.828141
ENSRNOG00000018782	0.00092712	0.00883829	0.824903
ENSRNOG00000011189	3.60813e-09	1.53201e-07	-0.823948
ENSRNOG00000037238	9.03853e-11	4.96473e-09	0.822247
ENSRNOG00000036604	0.000108578	0.00147781	0.820705
ENSRNOG00000002456	1.49717e-07	4.63622e-06	-0.819829
ENSRNOG00000008283	9.3254e-09	3.70926e-07	0.819435
ENSRNOG00000022704	4.47921e-06	9.51588e-05	-0.818597
ENSRNOG00000021264	2.30743e-16	2.38354e-14	0.818546
ENSRNOG00000005393	0.000349711	0.00394837	0.814774
ENSRNOG00000010833	2.49047e-05	0.000425069	0.81389
ENSRNOG00000007319	0.000215733	0.00262176	0.813047
ENSRNOG00000037688	2.36505e-05	0.00040667	-0.811986
ENSRNOG00000017053	7.57218e-05	0.00109753	-0.810381
ENSRNOG00000027894	3.22821e-05	0.000534509	-0.809461
ENSRNOG00000014513	0.000351362	0.00396055	-0.808213
ENSRNOG00000002980	4.62257e-10	2.27707e-08	0.807773
ENSRNOG00000005600	3.99614e-06	8.57589e-05	0.806287
ENSRNOG00000004110	1.59214e-12	1.08032e-10	-0.804044
ENSRNOG00000046482	6.05544e-08	2.02462e-06	-0.802939
ENSRNOG00000019330	2.78669e-08	9.99311e-07	0.802768
ENSRNOG00000005670	2.29693e-05	0.000396435	0.802672
ENSRNOG00000000433	9.0948e-08	2.96212e-06	-0.798764
ENSRNOG00000004033	0.000211262	0.00257419	-0.797663
ENSRNOG00000004101	3.04245e-05	0.000507392	0.797566
ENSRNOG00000037462	4.61591e-05	0.000726888	-0.797463
ENSRNOG00000017987	0.00017036	0.00215493	0.797126
ENSRNOG00000010572	1.47759e-06	3.58193e-05	0.796387
ENSRNOG00000046944	0.000156026	0.0020053	0.795982
ENSRNOG00000012149	9.65329e-09	3.82868e-07	-0.795084
ENSRNOG00000006622	1.13052e-10	6.16092e-09	0.79446
ENSRNOG00000021438	1.13351e-14	9.74541e-13	0.793139
ENSRNOG00000015763	2.19199e-12	1.47289e-10	-0.792317
ENSRNOG00000009267	2.63827e-08	9.55992e-07	0.791249
ENSRNOG00000003233	1.24031e-17	1.45494e-15	-0.790918
ENSRNOG00000019824	8.09969e-16	8.00828e-14	0.790886
ENSRNOG00000013963	7.25869e-05	0.00105874	0.789445
ENSRNOG00000007519	6.72432e-13	4.70091e-11	0.7884
ENSRNOG00000027360	1.72415e-10	9.10904e-09	0.787938
ENSRNOG00000007869	0.000103596	0.00142826	-0.785519
ENSRNOG00000006980	0.000375414	0.00418396	0.784756
ENSRNOG00000015366	3.84296e-06	8.31161e-05	0.784124
ENSRNOG00000026128	2.01556e-09	8.85696e-08	0.78331
ENSRNOG00000007006	5.58737e-14	4.49653e-12	-0.783183
ENSRNOG00000011313	3.35674e-06	7.44614e-05	-0.781391
ENSRNOG00000020246	2.11656e-05	0.000369917	-0.779944
ENSRNOG00000042062	6.48745e-05	0.000966623	-0.779249
ENSRNOG00000023799	8.2329e-06	0.000161875	0.778765
ENSRNOG00000008785	0.000168334	0.00213573	0.778387
ENSRNOG00000023896	0.000281732	0.00329392	0.7735
ENSRNOG00000001173	0.000309914	0.00356594	-0.770957
ENSRNOG00000004437	5.88848e-07	1.57352e-05	-0.770283
ENSRNOG00000004616	3.01374e-13	2.18409e-11	0.769296
ENSRNOG00000005858	0.000309908	0.00356594	-0.769066
ENSRNOG00000028155	7.0921e-11	3.95863e-09	0.768567
ENSRNOG00000019383	1.09366e-16	1.17352e-14	-0.768526
ENSRNOG00000015157	2.46595e-07	7.30914e-06	0.768311
ENSRNOG00000043366	0.000257795	0.00305252	0.7676
ENSRNOG00000008045	0.000264931	0.00312899	0.766915
ENSRNOG00000016932	2.84101e-07	8.22704e-06	0.765841
ENSRNOG00000015498	0.00070966	0.00703662	0.765812
ENSRNOG00000028768	0.000844057	0.00816453	0.763357
ENSRNOG00000023551	0.00038188	0.00424577	0.763178
ENSRNOG00000016825	2.67601e-08	9.67137e-07	0.762991
ENSRNOG00000007607	4.38139e-05	0.000695495	0.762733
ENSRNOG00000047594	7.07212e-10	3.39904e-08	0.762062
ENSRNOG00000047775	7.07212e-10	3.39904e-08	0.762062
ENSRNOG00000048222	4.38073e-05	0.000695495	0.760363
ENSRNOG00000031163	2.21906e-05	0.000384434	0.760231
ENSRNOG00000017445	8.17059e-06	0.000160878	-0.760023
ENSRNOG00000010109	8.44581e-07	2.1811e-05	0.759058
ENSRNOG00000015632	3.00825e-12	1.97347e-10	0.757863
ENSRNOG00000003256	1.81909e-07	5.50982e-06	0.75732
ENSRNOG00000021276	0.000657343	0.00659137	0.756469
ENSRNOG00000003486	3.54074e-05	0.000580011	0.755774
ENSRNOG00000039858	6.00468e-10	2.91638e-08	0.755665
ENSRNOG00000042838	2.41757e-10	1.23483e-08	0.755324
ENSRNOG00000014509	5.77901e-06	0.000119571	0.754804
ENSRNOG00000016558	7.11892e-16	7.14059e-14	-0.754772
ENSRNOG00000010799	1.60219e-10	8.52984e-09	-0.753837
ENSRNOG00000002159	1.10712e-09	5.14252e-08	0.752044
ENSRNOG00000001607	9.33829e-05	0.00131496	0.751928
ENSRNOG00000047734	6.6237e-14	5.26927e-12	-0.751779
ENSRNOG00000034089	4.03737e-08	1.39365e-06	-0.751774
ENSRNOG00000012749	0.000209618	0.00255687	0.750996
ENSRNOG00000021157	9.95442e-09	3.93683e-07	0.749909
ENSRNOG00000008694	1.91842e-06	4.50419e-05	-0.748694
ENSRNOG00000014188	3.09427e-06	6.95306e-05	0.748472
ENSRNOG00000006663	8.01094e-15	6.93047e-13	-0.748197
ENSRNOG00000043099	3.20619e-05	0.000531499	0.748038
ENSRNOG00000009471	4.91323e-05	0.000766729	0.746389
ENSRNOG00000049139	1.42769e-05	0.000262097	0.745283
ENSRNOG00000036687	6.27873e-13	4.4142e-11	0.744873
ENSRNOG00000023400	6.99958e-06	0.000140621	0.744729
ENSRNOG00000015904	2.05975e-05	0.000361357	-0.744716
ENSRNOG00000010019	0.000109236	0.00148386	0.744144
ENSRNOG00000000017	2.25649e-08	8.33969e-07	0.742739
ENSRNOG00000009597	0.000477155	0.00507279	0.739895
ENSRNOG00000004284	1.47163e-09	6.63527e-08	0.739373
ENSRNOG00000004373	1.552e-05	0.000281557	0.737214
ENSRNOG00000002598	4.15729e-15	3.68879e-13	-0.736218
ENSRNOG00000004147	1.42252e-08	5.4095e-07	0.735077
ENSRNOG00000043416	9.98682e-07	2.52719e-05	0.734894
ENSRNOG00000022893	0.00024484	0.00291408	-0.734844
ENSRNOG00000049560	1.27826e-13	9.77554e-12	-0.734804
ENSRNOG00000002425	5.82468e-11	3.30431e-09	-0.734702
ENSRNOG00000006304	3.95466e-09	1.66891e-07	0.733741
ENSRNOG00000020500	2.49761e-14	2.13407e-12	-0.732913
ENSRNOG00000032339	7.77972e-10	3.68791e-08	-0.731742
ENSRNOG00000038908	0.000391169	0.00432128	0.731641
ENSRNOG00000000635	7.90988e-09	3.18281e-07	0.730896
ENSRNOG00000042059	8.893e-05	0.00125995	-0.728627
ENSRNOG00000016044	0.000629732	0.00635177	0.727959
ENSRNOG00000018106	5.47163e-05	0.000836887	-0.727427
ENSRNOG00000021183	0.000110592	0.00149933	-0.726726
ENSRNOG00000011971	2.9246e-11	1.73744e-09	0.726199
ENSRNOG00000019659	8.44083e-05	0.00120563	-0.724348
ENSRNOG00000033262	4.65031e-14	3.7643e-12	-0.721984
ENSRNOG00000013641	3.27829e-08	1.15466e-06	-0.721873
ENSRNOG00000017416	2.20049e-09	9.57838e-08	-0.721855
ENSRNOG00000007077	0.000587357	0.00599131	0.721183
ENSRNOG00000021548	7.09248e-11	3.95863e-09	0.720833
ENSRNOG00000005352	6.68661e-05	0.000988999	0.720036
ENSRNOG00000014034	1.22848e-07	3.8912e-06	-0.719683
ENSRNOG00000037371	0.00101077	0.0095242	0.7196
ENSRNOG00000011573	1.04017e-11	6.45649e-10	-0.718802
ENSRNOG00000016791	3.70287e-12	2.40634e-10	0.718657
ENSRNOG00000007338	0.000118861	0.00159273	-0.718548
ENSRNOG00000010983	1.7149e-07	5.24011e-06	-0.718114
ENSRNOG00000031736	0.000128644	0.00169914	-0.717835
ENSRNOG00000020465	1.19648e-07	3.80728e-06	0.717833
ENSRNOG00000016486	2.60282e-13	1.89703e-11	0.716822
ENSRNOG00000001785	8.97888e-12	5.62379e-10	-0.716378
ENSRNOG00000033026	1.70313e-13	1.29532e-11	-0.71437
ENSRNOG00000007793	0.000194601	0.00240721	0.713942
ENSRNOG00000027921	4.88362e-11	2.80494e-09	0.713878
ENSRNOG00000014341	2.15483e-08	8.01804e-07	0.713585
ENSRNOG00000030962	0.000744372	0.00733874	-0.712468
ENSRNOG00000016491	0.000342462	0.00387601	0.712282
ENSRNOG00000014089	5.82395e-06	0.000120321	0.709849
ENSRNOG00000006978	3.79753e-06	8.2391e-05	-0.709727
ENSRNOG00000000419	8.34819e-12	5.27651e-10	0.708648
ENSRNOG00000015236	3.07886e-14	2.56732e-12	0.708005
ENSRNOG00000025899	2.03766e-13	1.53289e-11	-0.706591
ENSRNOG00000025948	7.77859e-10	3.68791e-08	0.706176
ENSRNOG00000013412	0.000127069	0.00168154	0.70444
ENSRNOG00000011446	2.87455e-14	2.42619e-12	-0.704365
ENSRNOG00000011931	1.26877e-13	9.75681e-12	-0.703968
ENSRNOG00000034084	4.38872e-11	2.54179e-09	-0.703332
ENSRNOG00000007964	0.000828549	0.00803135	0.701446
ENSRNOG00000018349	2.04306e-10	1.05595e-08	0.7009
ENSRNOG00000022256	2.31789e-05	0.000399554	0.700546
ENSRNOG00000003645	7.54614e-10	3.60185e-08	0.698159
ENSRNOG00000023509	3.36322e-05	0.000554211	0.696833
ENSRNOG00000020597	0.000222414	0.00269349	0.696492
ENSRNOG00000008288	2.50276e-08	9.11665e-07	0.696137
ENSRNOG00000007829	2.29349e-05	0.000396336	-0.696045
ENSRNOG00000020202	5.92873e-14	4.74367e-12	-0.695974
ENSRNOG00000006778	7.56077e-06	0.000150152	0.694009
ENSRNOG00000015741	4.90761e-06	0.000103396	-0.693586
ENSRNOG00000019484	2.15487e-07	6.42838e-06	0.690159
ENSRNOG00000019174	4.82832e-05	0.000755141	-0.689548
ENSRNOG00000032374	4.84813e-12	3.13588e-10	-0.689378
ENSRNOG00000000221	0.000110849	0.00150134	0.688776
ENSRNOG00000020049	4.59225e-10	2.27021e-08	0.687695
ENSRNOG00000004649	0.000575677	0.00590608	0.687169
ENSRNOG00000020614	8.07737e-05	0.00115742	0.686866
ENSRNOG00000002932	0.000174037	0.00219002	-0.686837
ENSRNOG00000009068	1.78586e-10	9.36361e-09	0.686546
ENSRNOG00000045844	0.000589316	0.00600686	0.685812
ENSRNOG00000031833	3.77012e-06	8.19245e-05	-0.685493
ENSRNOG00000003207	3.27184e-06	7.28116e-05	-0.683979
ENSRNOG00000011808	7.8564e-05	0.00113044	-0.683696
ENSRNOG00000009694	6.97397e-08	2.30942e-06	-0.682499
ENSRNOG00000006738	4.80151e-07	1.31609e-05	0.682172
ENSRNOG00000040195	1.91539e-06	4.50419e-05	-0.681467
ENSRNOG00000024705	2.63086e-05	0.000446826	0.68104
ENSRNOG00000039207	0.000170665	0.00215543	0.67988
ENSRNOG00000004932	7.31873e-07	1.92231e-05	-0.679019
ENSRNOG00000046181	2.63798e-12	1.75552e-10	-0.678143
ENSRNOG00000012664	3.38854e-08	1.18146e-06	0.677344
ENSRNOG00000025691	1.77282e-07	5.39326e-06	-0.676621
ENSRNOG00000042111	0.000865557	0.00832766	-0.676466
ENSRNOG00000004298	8.72182e-13	6.00634e-11	-0.674655
ENSRNOG00000007393	4.4906e-09	1.88422e-07	0.673448
ENSRNOG00000037865	0.00014739	0.00190849	-0.673227
ENSRNOG00000006828	1.15047e-08	4.47328e-07	0.672941
ENSRNOG00000028156	3.0734e-11	1.81803e-09	-0.672617
ENSRNOG00000042717	2.86948e-08	1.02634e-06	-0.671826
ENSRNOG00000037443	1.25056e-08	4.82181e-07	0.671055
ENSRNOG00000022229	1.14448e-08	4.46919e-07	0.6703
ENSRNOG00000004035	7.53377e-10	3.60185e-08	0.669927
ENSRNOG00000015517	6.69961e-05	0.000988999	-0.6696
ENSRNOG00000002643	0.000437066	0.00473386	0.669361
ENSRNOG00000007508	0.000121932	0.00162443	-0.66929
ENSRNOG00000020621	0.000508195	0.00529698	-0.668581
ENSRNOG00000005277	2.43737e-06	5.62302e-05	-0.665437
ENSRNOG00000023216	4.32686e-10	2.14668e-08	-0.665404
ENSRNOG00000039861	2.31512e-08	8.50023e-07	0.665263
ENSRNOG00000009088	7.7015e-13	5.33021e-11	0.664405
ENSRNOG00000030264	3.42398e-05	0.000563553	0.662993
ENSRNOG00000015340	9.32349e-08	3.02238e-06	0.662559
ENSRNOG00000048973	1.05461e-06	2.65417e-05	0.661564
ENSRNOG00000005984	3.6745e-07	1.04226e-05	-0.661026
ENSRNOG00000023226	1.91889e-05	0.000340094	0.660827
ENSRNOG00000001623	1.71601e-09	7.68704e-08	0.659109
ENSRNOG00000031368	5.66373e-12	3.61278e-10	0.659038
ENSRNOG00000008851	3.28586e-12	2.14542e-10	-0.658764
ENSRNOG00000011885	9.76539e-06	0.000188789	0.658115
ENSRNOG00000015609	0.000232069	0.00278604	-0.656382
ENSRNOG00000015346	1.01758e-05	0.000195088	-0.65548
ENSRNOG00000002824	0.000457864	0.00492061	0.654744
ENSRNOG00000009891	3.34849e-08	1.17045e-06	0.654613
ENSRNOG00000010658	2.93526e-09	1.26573e-07	-0.653393
ENSRNOG00000022769	0.00023175	0.00278462	0.652661
ENSRNOG00000006116	3.14096e-08	1.11195e-06	0.649504
ENSRNOG00000019478	2.60364e-06	5.94714e-05	0.648851
ENSRNOG00000037798	2.0637e-10	1.06192e-08	-0.648447
ENSRNOG00000006859	1.29601e-09	5.90112e-08	0.648061
ENSRNOG00000000169	5.38064e-06	0.000112336	0.64806
ENSRNOG00000013437	0.000114972	0.0015496	-0.647667
ENSRNOG00000010208	1.79991e-05	0.000322725	0.647078
ENSRNOG00000011794	0.000138007	0.0018097	-0.646537
ENSRNOG00000016807	5.8549e-05	0.000888635	-0.645719
ENSRNOG00000011754	0.000739013	0.0072911	-0.645465
ENSRNOG00000009227	0.000356747	0.00401363	-0.644448
ENSRNOG00000014797	8.83501e-10	4.15967e-08	0.644007
ENSRNOG00000021752	0.000164625	0.00209251	0.643536
ENSRNOG00000001555	3.00933e-06	6.77318e-05	0.6434
ENSRNOG00000048769	0.000613129	0.00621298	-0.643289
ENSRNOG00000016392	0.000164923	0.00209437	0.642953
ENSRNOG00000049162	1.15495e-09	5.31122e-08	-0.642881
ENSRNOG00000008187	2.06986e-07	6.20152e-06	-0.642794
ENSRNOG00000003278	1.09271e-08	4.28479e-07	0.642522
ENSRNOG00000014362	1.6639e-07	5.11817e-06	-0.642318
ENSRNOG00000018969	7.10226e-06	0.000142271	0.641418
ENSRNOG00000009459	2.53213e-10	1.28859e-08	0.64077
ENSRNOG00000013721	6.53369e-07	1.73255e-05	0.639817
ENSRNOG00000020679	1.99004e-10	1.03557e-08	0.639624
ENSRNOG00000050819	0.000765129	0.00751132	-0.639424
ENSRNOG00000033923	0.000211577	0.00257577	-0.639004
ENSRNOG00000038319	1.98709e-10	1.03557e-08	-0.637652
ENSRNOG00000026853	0.000336613	0.00382545	0.637613
ENSRNOG00000006227	0.00018796	0.0023334	0.637183
ENSRNOG00000009917	0.000496232	0.00521157	-0.636258
ENSRNOG00000011831	1.75092e-09	7.76803e-08	-0.635386
ENSRNOG00000002701	9.40592e-12	5.86472e-10	-0.633428
ENSRNOG00000013293	8.73989e-12	5.49898e-10	-0.633253
ENSRNOG00000012804	0.000237005	0.00283791	0.632026
ENSRNOG00000015602	2.39288e-05	0.000410436	-0.6319
ENSRNOG00000010971	1.2139e-07	3.85387e-06	0.630673
ENSRNOG00000028311	0.000175283	0.00219969	-0.630448
ENSRNOG00000038258	6.29317e-09	2.58487e-07	-0.630416
ENSRNOG00000043098	0.00106182	0.00993757	0.630319
ENSRNOG00000016229	0.000191499	0.00237521	0.629432
ENSRNOG00000011778	0.000330287	0.00376592	-0.629153
ENSRNOG00000017429	3.46401e-05	0.000569463	0.628814
ENSRNOG00000004958	1.38442e-05	0.00025449	-0.628562
ENSRNOG00000024239	1.43657e-07	4.47859e-06	0.627572
ENSRNOG00000031263	2.04438e-06	4.77206e-05	-0.627158
ENSRNOG00000049385	7.91935e-06	0.000156599	0.626921
ENSRNOG00000012939	7.24389e-05	0.0010577	-0.625713
ENSRNOG00000037871	2.49712e-08	9.11665e-07	-0.625419
ENSRNOG00000048172	8.17293e-08	2.69356e-06	-0.624708
ENSRNOG00000034191	0.000466114	0.00499531	-0.624295
ENSRNOG00000050223	2.68871e-06	6.11119e-05	0.62406
ENSRNOG00000038483	0.000116232	0.00156507	0.624036
ENSRNOG00000003247	3.07421e-09	1.32153e-07	0.623399
ENSRNOG00000010186	9.88636e-05	0.00137121	0.623251
ENSRNOG00000013987	6.18041e-05	0.000924856	0.622447
ENSRNOG00000025424	4.5015e-09	1.88422e-07	0.622401
ENSRNOG00000027204	2.48248e-05	0.000424752	0.622239
ENSRNOG00000036697	8.0697e-10	3.81231e-08	0.621802
ENSRNOG00000017944	0.00047606	0.00506894	-0.62136
ENSRNOG00000004725	3.63027e-05	0.000592573	-0.620901
ENSRNOG00000031778	5.10586e-07	1.38851e-05	0.62043
ENSRNOG00000031739	0.000730895	0.00722647	-0.619977
ENSRNOG00000009153	2.57263e-06	5.88601e-05	-0.617984
ENSRNOG00000009832	5.58262e-05	0.000849172	0.617632
ENSRNOG00000031138	1.85653e-05	0.000330734	0.616767
ENSRNOG00000036806	4.70538e-05	0.00073762	0.61671
ENSRNOG00000042182	9.01474e-09	3.59602e-07	-0.615566
ENSRNOG00000011526	0.000372088	0.00415358	-0.612221
ENSRNOG00000030628	4.92466e-11	2.81682e-09	0.611705
ENSRNOG00000048405	8.23251e-11	4.55818e-09	-0.611476
ENSRNOG00000047028	1.32771e-05	0.000247239	-0.611044
ENSRNOG00000011932	1.66862e-08	6.29348e-07	0.610933
ENSRNOG00000027722	4.19425e-05	0.000673513	-0.610497
ENSRNOG00000031335	1.58793e-06	3.78314e-05	-0.610495
ENSRNOG00000018186	7.01648e-11	3.94805e-09	-0.609132
ENSRNOG00000045569	1.35369e-06	3.30471e-05	0.609084
ENSRNOG00000046663	0.000601026	0.00611271	0.609051
ENSRNOG00000007253	0.00066378	0.00664356	0.608987
ENSRNOG00000049270	3.31751e-08	1.16255e-06	0.608864
ENSRNOG00000011977	3.21507e-06	7.1895e-05	-0.608418
ENSRNOG00000016099	0.000671899	0.00670341	-0.608191
ENSRNOG00000009539	6.97921e-05	0.00102554	-0.605771
ENSRNOG00000036661	5.91573e-05	0.000890059	-0.605248
ENSRNOG00000032690	9.47679e-07	2.40693e-05	-0.604782
ENSRNOG00000005825	1.61638e-05	0.000292853	0.603889
ENSRNOG00000023334	1.04118e-07	3.3361e-06	0.603462
ENSRNOG00000016744	0.000104555	0.00143719	-0.60345
ENSRNOG00000006248	4.89978e-06	0.000103388	-0.602781
ENSRNOG00000012142	1.7453e-10	9.18573e-09	-0.602568
ENSRNOG00000021270	8.65686e-08	2.8437e-06	0.602369
ENSRNOG00000006532	1.12085e-10	6.13232e-09	0.601085
ENSRNOG00000017887	0.000982045	0.00928516	-0.600679
ENSRNOG00000014376	2.04163e-06	4.77206e-05	-0.60028

## Sheet: Liver_HighDose_8h
Gene id (ENSEBL Rattus norvegicus)	p-value	q-value	effect size
ENSRNOG00000043465	4.35021e-20	1.56054e-18	5.61734
ENSRNOG00000008015	1.5168e-41	2.65162e-39	5.00598
ENSRNOG00000017558	3.933e-06	2.09153e-05	4.89856
ENSRNOG00000003745	3.92673e-83	4.87386e-80	4.87319
ENSRNOG00000002792	1.19138e-39	1.71946e-37	4.83588
ENSRNOG00000046214	1.43285e-37	1.89197e-35	4.82775
ENSRNOG00000046667	2.11674e-21	8.58594e-20	4.78509
ENSRNOG00000001757	6.17913e-18	1.78361e-16	4.77597
ENSRNOG00000000640	4.93005e-53	1.8543e-50	4.44438
ENSRNOG00000016740	1.01844e-12	1.59406e-11	4.41141
ENSRNOG00000019661	3.22901e-180	2.00392e-176	4.41055
ENSRNOG00000022256	4.50236e-63	2.79417e-60	4.40055
ENSRNOG00000049980	6.08098e-11	7.37802e-10	4.3647
ENSRNOG00000020552	1.52184e-10	1.71413e-09	4.33186
ENSRNOG00000026607	2.08759e-22	9.35423e-21	4.30035
ENSRNOG00000009919	2.88513e-26	1.81778e-24	4.28849
ENSRNOG00000029768	8.49342e-43	1.64719e-40	4.28097
ENSRNOG00000007159	3.07914e-41	5.16463e-39	4.21278
ENSRNOG00000027940	1.15711e-24	6.46937e-23	4.20534
ENSRNOG00000019202	1.11389e-49	3.45639e-47	4.12501
ENSRNOG00000022099	4.88676e-37	6.18923e-35	4.12385
ENSRNOG00000027864	1.58179e-10	1.76876e-09	4.0833
ENSRNOG00000000521	2.2381e-55	9.25978e-53	4.08206
ENSRNOG00000003741	1.00665e-18	3.13148e-17	4.05226
ENSRNOG00000007687	3.4084e-23	1.67214e-21	3.97326
ENSRNOG00000003546	2.20513e-170	9.12337e-167	3.95126
ENSRNOG00000039110	2.58142e-16	6.13804e-15	3.94769
ENSRNOG00000029394	1.56778e-105	3.24322e-102	3.93945
ENSRNOG00000018646	1.99929e-41	3.44656e-39	3.93201
ENSRNOG00000002754	6.69852e-16	1.51167e-14	3.92886
ENSRNOG00000014361	1.59067e-11	2.09813e-10	3.90732
ENSRNOG00000005964	4.42845e-20	1.57495e-18	3.90366
ENSRNOG00000001414	6.4836e-63	3.83212e-60	3.8888
ENSRNOG00000050792	4.78048e-21	1.87178e-19	3.86992
ENSRNOG00000020338	7.36229e-17	1.87256e-15	3.8528
ENSRNOG00000015389	0.000886049	0.00284103	-3.82965
ENSRNOG00000004019	2.65526e-34	2.9426e-32	3.82087
ENSRNOG00000003686	0.000904318	0.00289587	-3.78499
ENSRNOG00000021851	1.92721e-15	4.18543e-14	3.77687
ENSRNOG00000000842	1.21269e-06	7.07672e-06	-3.76761
ENSRNOG00000015382	1.45617e-62	7.85825e-60	3.74916
ENSRNOG00000013076	1.14256e-07	8.00304e-07	3.73424
ENSRNOG00000029315	1.0887e-12	1.69547e-11	3.72588
ENSRNOG00000015160	3.35578e-29	2.65299e-27	3.71591
ENSRNOG00000019058	6.77954e-34	7.19211e-32	3.67995
ENSRNOG00000016278	2.07898e-15	4.48771e-14	3.67902
ENSRNOG00000026653	1.8624e-21	7.60397e-20	3.66184
ENSRNOG00000006472	6.87609e-08	5.0027e-07	3.65039
ENSRNOG00000004084	6.13772e-08	4.50511e-07	3.63991
ENSRNOG00000023318	7.09387e-16	1.59221e-14	3.62459
ENSRNOG00000000239	1.2204e-21	5.0492e-20	3.55303
ENSRNOG00000005347	3.02747e-24	1.64811e-22	3.54416
ENSRNOG00000018371	3.13659e-41	5.19085e-39	3.52756
ENSRNOG00000049605	2.43403e-23	1.20844e-21	3.51111
ENSRNOG00000013658	2.74632e-13	4.61888e-12	3.50786
ENSRNOG00000043088	6.50221e-12	8.95732e-11	3.47322
ENSRNOG00000029212	5.61303e-18	1.63159e-16	3.46214
ENSRNOG00000024283	3.18549e-08	2.46498e-07	3.4617
ENSRNOG00000003300	7.7141e-161	2.39369e-157	3.46165
ENSRNOG00000027924	4.88018e-13	7.95963e-12	3.40268
ENSRNOG00000012886	7.14362e-50	2.2735e-47	3.40005
ENSRNOG00000007454	2.7298e-06	1.49064e-05	3.39351
ENSRNOG00000025651	0.00033967	0.00119772	3.3463
ENSRNOG00000016950	2.33295e-52	8.04349e-50	3.33988
ENSRNOG00000009106	1.86429e-11	2.43318e-10	3.30502
ENSRNOG00000016535	1.88726e-49	5.71333e-47	3.30263
ENSRNOG00000033433	0.00187302	0.00552077	3.3004
ENSRNOG00000016885	4.43613e-155	1.10123e-151	3.27839
ENSRNOG00000036728	7.24728e-14	1.30746e-12	3.27054
ENSRNOG00000008622	1.00535e-09	1.00713e-08	3.26567
ENSRNOG00000021560	1.0509e-10	1.22477e-09	3.25598
ENSRNOG00000019141	5.85097e-19	1.87654e-17	3.24345
ENSRNOG00000038445	7.83333e-08	5.63963e-07	3.238
ENSRNOG00000010886	1.19855e-11	1.60133e-10	3.23798
ENSRNOG00000045829	9.56728e-25	5.37326e-23	3.23712
ENSRNOG00000009342	4.74476e-30	3.97919e-28	3.23306
ENSRNOG00000011205	2.41524e-47	6.81318e-45	3.20993
ENSRNOG00000015366	1.34925e-44	3.10127e-42	3.17978
ENSRNOG00000037931	8.60368e-30	7.11926e-28	3.1727
ENSRNOG00000016444	0.00278244	0.00784544	3.16183
ENSRNOG00000008936	3.97017e-23	1.93246e-21	3.16054
ENSRNOG00000030069	0.000656136	0.0021723	3.15934
ENSRNOG00000000924	3.34826e-08	2.57967e-07	3.14274
ENSRNOG00000002053	1.60422e-06	9.18009e-06	-3.12503
ENSRNOG00000000245	9.35278e-05	0.000374232	3.11656
ENSRNOG00000032917	2.70419e-71	2.39746e-68	3.11394
ENSRNOG00000018463	7.9735e-07	4.7672e-06	3.11174
ENSRNOG00000050647	9.62293e-36	1.12679e-33	3.10886
ENSRNOG00000017828	1.59994e-09	1.55508e-08	3.10526
ENSRNOG00000014448	4.13064e-36	4.88281e-34	3.08291
ENSRNOG00000049949	2.76643e-08	2.16637e-07	3.08238
ENSRNOG00000045965	6.00255e-05	0.000250854	3.07693
ENSRNOG00000002802	6.55506e-08	4.78878e-07	3.06471
ENSRNOG00000027319	5.67593e-07	3.50845e-06	3.05951
ENSRNOG00000021403	2.46088e-197	3.05444e-193	3.03736
ENSRNOG00000019822	1.59813e-21	6.59002e-20	3.01708
ENSRNOG00000049517	5.47962e-41	8.83286e-39	3.01453
ENSRNOG00000011631	1.59907e-08	1.32318e-07	3.01257
ENSRNOG00000014061	5.97789e-46	1.54578e-43	3.01061
ENSRNOG00000003457	4.7935e-45	1.14417e-42	3.0038
ENSRNOG00000006663	1.57341e-16	3.84433e-15	-2.99612
ENSRNOG00000001452	2.27289e-13	3.84871e-12	2.98938
ENSRNOG00000022101	2.0277e-10	2.23714e-09	2.96939
ENSRNOG00000033368	3.45413e-06	1.85355e-05	2.95227
ENSRNOG00000008478	1.89906e-08	1.5406e-07	2.94176
ENSRNOG00000015084	1.14997e-40	1.80676e-38	2.93836
ENSRNOG00000020938	2.07754e-79	2.34423e-76	2.93617
ENSRNOG00000013940	1.53529e-10	1.72609e-09	2.91222
ENSRNOG00000018656	1.86733e-07	1.25486e-06	2.8934
ENSRNOG00000002548	1.65854e-15	3.61789e-14	2.88237
ENSRNOG00000002568	7.30002e-37	8.97107e-35	2.87833
ENSRNOG00000019422	6.8227e-17	1.74246e-15	2.87721
ENSRNOG00000018694	5.15029e-09	4.59895e-08	2.86462
ENSRNOG00000016505	6.26025e-09	5.51471e-08	2.85314
ENSRNOG00000007044	3.16783e-08	2.45437e-07	2.85137
ENSRNOG00000017395	8.24557e-09	7.14194e-08	2.81708
ENSRNOG00000021090	2.36853e-43	4.81937e-41	2.8144
ENSRNOG00000009198	5.07365e-08	3.77769e-07	2.81343
ENSRNOG00000021217	1.69353e-05	7.89636e-05	2.80999
ENSRNOG00000038169	4.59961e-09	4.13698e-08	2.80279
ENSRNOG00000026805	5.25481e-07	3.27259e-06	2.79987
ENSRNOG00000000556	1.33064e-06	7.72854e-06	2.79183
ENSRNOG00000048389	2.40381e-07	1.58787e-06	2.78806
ENSRNOG00000050386	2.88581e-06	1.57079e-05	2.78271
ENSRNOG00000036758	1.10901e-08	9.44107e-08	2.78264
ENSRNOG00000039698	0.0010033	0.0031776	2.78083
ENSRNOG00000017212	0.000673478	0.00222615	2.78079
ENSRNOG00000007508	9.35573e-24	4.89972e-22	-2.77779
ENSRNOG00000024390	1.92883e-15	4.18543e-14	2.77082
ENSRNOG00000003616	6.40144e-39	8.92749e-37	-2.76294
ENSRNOG00000026293	1.80751e-37	2.34971e-35	2.75729
ENSRNOG00000014378	1.34428e-16	3.32373e-15	2.75277
ENSRNOG00000003538	1.4067e-13	2.43855e-12	2.74585
ENSRNOG00000011951	4.94116e-47	1.33325e-44	2.745
ENSRNOG00000007668	3.52054e-08	2.70067e-07	2.74213
ENSRNOG00000047686	4.24563e-17	1.11646e-15	2.73516
ENSRNOG00000013862	7.94502e-16	1.77682e-14	2.73438
ENSRNOG00000018003	8.71534e-05	0.000351559	2.73189
ENSRNOG00000018752	2.86939e-78	2.96791e-75	2.72182
ENSRNOG00000002964	1.55622e-27	1.09129e-25	2.71396
ENSRNOG00000009488	1.60834e-13	2.76876e-12	-2.70931
ENSRNOG00000011406	6.73963e-29	5.22827e-27	2.70171
ENSRNOG00000014819	1.8212e-05	8.45038e-05	2.69748
ENSRNOG00000036834	5.71598e-08	4.21549e-07	2.68643
ENSRNOG00000036700	1.29007e-08	1.08853e-07	2.68356
ENSRNOG00000006241	0.0027535	0.00776913	2.66422
ENSRNOG00000014350	2.14021e-59	1.02171e-56	2.65685
ENSRNOG00000008849	4.39347e-06	2.31754e-05	2.65584
ENSRNOG00000009222	6.60002e-29	5.15216e-27	2.64736
ENSRNOG00000002159	1.45618e-08	1.21711e-07	2.64728
ENSRNOG00000020136	1.07782e-26	7.00414e-25	2.63591
ENSRNOG00000018266	3.72328e-22	1.61216e-20	2.6305
ENSRNOG00000011424	1.4583e-09	1.42748e-08	2.6295
ENSRNOG00000043513	3.79517e-10	4.03993e-09	2.62694
ENSRNOG00000001006	8.03792e-08	5.78022e-07	2.61417
ENSRNOG00000023005	8.28438e-13	1.31491e-11	2.60048
ENSRNOG00000010337	0.000387508	0.00134916	-2.5892
ENSRNOG00000012858	2.36788e-06	1.31265e-05	2.57933
ENSRNOG00000007607	1.81737e-37	2.34971e-35	2.57841
ENSRNOG00000000461	3.44043e-71	2.84684e-68	2.568
ENSRNOG00000013092	9.00235e-12	1.21851e-10	2.56316
ENSRNOG00000049919	1.11369e-06	6.51418e-06	2.55876
ENSRNOG00000001704	5.14207e-08	3.82176e-07	2.55363
ENSRNOG00000028259	4.21306e-10	4.45042e-09	2.54869
ENSRNOG00000017808	3.8364e-27	2.5879e-25	-2.5423
ENSRNOG00000021752	5.30701e-19	1.71986e-17	2.54151
ENSRNOG00000020444	1.25468e-20	4.7479e-19	2.5362
ENSRNOG00000025558	0.00143336	0.00435944	2.5279
ENSRNOG00000030475	8.46052e-07	5.04138e-06	2.52741
ENSRNOG00000011677	2.49923e-33	2.52199e-31	2.52462
ENSRNOG00000011533	1.36933e-07	9.44754e-07	2.52421
ENSRNOG00000002097	1.53014e-09	1.49192e-08	2.52405
ENSRNOG00000038835	3.97922e-05	0.000172031	2.51908
ENSRNOG00000005830	7.94043e-06	3.97246e-05	2.51675
ENSRNOG00000020770	3.44991e-32	3.34533e-30	2.5164
ENSRNOG00000024190	5.37524e-05	0.000226853	2.51498
ENSRNOG00000009154	1.99536e-05	9.19658e-05	2.50181
ENSRNOG00000033192	0.000226331	0.000833596	2.50181
ENSRNOG00000011921	1.64125e-09	1.59025e-08	2.49091
ENSRNOG00000006876	5.86484e-11	7.13671e-10	2.49027
ENSRNOG00000007540	6.49692e-20	2.27796e-18	2.48314
ENSRNOG00000019217	7.13951e-37	8.86156e-35	2.4813
ENSRNOG00000038193	2.05046e-06	1.151e-05	2.47968
ENSRNOG00000033234	7.8723e-24	4.15792e-22	2.47507
ENSRNOG00000038328	1.443e-16	3.55367e-15	2.47365
ENSRNOG00000021250	8.52692e-05	0.000345193	2.4662
ENSRNOG00000035479	8.54092e-06	4.23701e-05	-2.45425
ENSRNOG00000015149	1.02801e-13	1.81504e-12	-2.45222
ENSRNOG00000022859	3.87762e-10	4.12417e-09	2.45158
ENSRNOG00000050106	0.00265156	0.00751225	2.45141
ENSRNOG00000017260	3.41284e-41	5.57371e-39	2.44765
ENSRNOG00000014387	4.38935e-14	8.16801e-13	2.44654
ENSRNOG00000010181	9.71669e-16	2.15363e-14	2.44075
ENSRNOG00000005109	3.18865e-09	2.95575e-08	2.42928
ENSRNOG00000004341	1.21701e-14	2.41689e-13	2.42446
ENSRNOG00000005825	1.95287e-40	3.02987e-38	2.41969
ENSRNOG00000008785	1.76081e-08	1.44163e-07	2.40767
ENSRNOG00000042140	3.09101e-22	1.36048e-20	2.4065
ENSRNOG00000003841	3.71128e-08	2.82777e-07	-2.40587
ENSRNOG00000023089	2.15486e-06	1.20369e-05	2.40515
ENSRNOG00000002916	1.08818e-05	5.28422e-05	2.40374
ENSRNOG00000011517	1.58452e-09	1.54372e-08	2.40347
ENSRNOG00000027770	3.92107e-24	2.09777e-22	-2.39953
ENSRNOG00000025892	3.50652e-07	2.25975e-06	2.3995
ENSRNOG00000006094	2.31494e-23	1.15859e-21	2.38946
ENSRNOG00000039601	2.41977e-06	1.33816e-05	2.37639
ENSRNOG00000013748	5.89228e-07	3.63313e-06	2.37523
ENSRNOG00000005600	2.21327e-20	8.26483e-19	2.34838
ENSRNOG00000021000	5.67232e-07	3.50796e-06	2.34599
ENSRNOG00000048451	2.91023e-05	0.000129748	2.3403
ENSRNOG00000048970	2.91023e-05	0.000129748	2.3403
ENSRNOG00000015948	1.02809e-37	1.37416e-35	2.33569
ENSRNOG00000013982	1.00225e-38	1.38222e-36	-2.32886
ENSRNOG00000001555	1.52869e-32	1.49402e-30	2.32725
ENSRNOG00000021018	3.48282e-12	4.96882e-11	2.32661
ENSRNOG00000031916	1.85265e-08	1.50886e-07	-2.32304
ENSRNOG00000004500	7.08617e-10	7.2569e-09	2.32189
ENSRNOG00000016791	2.84958e-34	3.13e-32	2.3189
ENSRNOG00000000187	3.33327e-12	4.80518e-11	2.30602
ENSRNOG00000014269	2.92659e-06	1.5911e-05	2.30136
ENSRNOG00000001388	2.17571e-39	3.10402e-37	-2.29327
ENSRNOG00000000323	0.000955773	0.00304103	2.28514
ENSRNOG00000006767	2.20207e-16	5.29692e-15	2.28433
ENSRNOG00000042838	2.31091e-22	1.02807e-20	2.27056
ENSRNOG00000036703	8.01849e-14	1.43615e-12	2.26623
ENSRNOG00000021669	5.51726e-26	3.39011e-24	2.26492
ENSRNOG00000016299	1.72447e-27	1.20248e-25	2.25135
ENSRNOG00000045695	0.00135285	0.00414197	2.2392
ENSRNOG00000021234	3.35055e-09	3.10119e-08	2.2377
ENSRNOG00000000633	1.70281e-88	2.6419e-85	-2.22774
ENSRNOG00000050110	7.04774e-06	3.57631e-05	2.22366
ENSRNOG00000002607	2.06904e-10	2.27799e-09	2.21981
ENSRNOG00000048831	8.99687e-26	5.41347e-24	2.2179
ENSRNOG00000024717	1.21271e-06	7.07672e-06	2.21699
ENSRNOG00000018770	4.80302e-14	8.89777e-13	2.20783
ENSRNOG00000050251	2.42845e-08	1.92355e-07	2.20771
ENSRNOG00000017193	1.42158e-07	9.77128e-07	2.20612
ENSRNOG00000013240	0.000398306	0.00138365	2.2031
ENSRNOG00000020614	2.17267e-22	9.70041e-21	2.19829
ENSRNOG00000027811	1.00432e-06	5.90509e-06	2.19534
ENSRNOG00000032224	1.59091e-06	9.11651e-06	2.19405
ENSRNOG00000003895	8.29781e-11	9.8369e-10	2.1871
ENSRNOG00000010326	1.84563e-17	5.06813e-16	2.18195
ENSRNOG00000048782	4.79383e-05	0.00020398	2.17976
ENSRNOG00000015906	1.69828e-53	6.58721e-51	2.17912
ENSRNOG00000004100	4.40151e-87	6.07017e-84	2.17885
ENSRNOG00000050968	4.72318e-06	2.48512e-05	2.17877
ENSRNOG00000011557	6.52521e-21	2.53097e-19	2.17239
ENSRNOG00000032539	0.000257358	0.000933469	-2.16962
ENSRNOG00000012742	1.24395e-09	1.22832e-08	2.1668
ENSRNOG00000019338	0.00011983	0.000469338	2.15858
ENSRNOG00000042232	8.30258e-72	7.92705e-69	-2.15477
ENSRNOG00000001277	2.31269e-70	1.79407e-67	2.14525
ENSRNOG00000000782	0.000312132	0.0011096	2.14211
ENSRNOG00000005615	2.91039e-41	4.94846e-39	2.1409
ENSRNOG00000015195	2.51319e-21	1.0095e-19	-2.13954
ENSRNOG00000020263	8.34488e-11	9.88327e-10	2.13715
ENSRNOG00000047077	8.9027e-10	8.98377e-09	2.13443
ENSRNOG00000011646	3.4151e-14	6.44198e-13	2.12955
ENSRNOG00000004437	1.70681e-22	7.73171e-21	-2.12228
ENSRNOG00000010513	3.67683e-16	8.59451e-15	2.11081
ENSRNOG00000049866	0.0035317	0.00966816	2.10774
ENSRNOG00000023896	4.91896e-20	1.73943e-18	2.10716
ENSRNOG00000013408	2.10455e-06	1.17812e-05	2.10566
ENSRNOG00000006735	1.52189e-10	1.71413e-09	2.1035
ENSRNOG00000048172	4.50031e-30	3.79986e-28	-2.09654
ENSRNOG00000005341	5.00471e-09	4.47862e-08	-2.09624
ENSRNOG00000016203	1.29094e-05	6.15607e-05	2.09504
ENSRNOG00000050108	6.05352e-06	3.11769e-05	2.09261
ENSRNOG00000000413	0.000108548	0.000429048	2.09059
ENSRNOG00000047682	1.23479e-05	5.9129e-05	2.08762
ENSRNOG00000025889	9.82073e-06	4.81417e-05	2.07953
ENSRNOG00000025793	3.65079e-08	2.78682e-07	2.07595
ENSRNOG00000021548	5.8445e-65	3.818e-62	2.06892
ENSRNOG00000011483	1.49334e-30	1.29618e-28	2.06168
ENSRNOG00000030547	6.15785e-05	0.000256653	-2.05974
ENSRNOG00000014835	0.000135888	0.00052576	2.05802
ENSRNOG00000006715	8.59919e-09	7.44304e-08	2.0576
ENSRNOG00000004720	1.97343e-05	9.10902e-05	2.05742
ENSRNOG00000019653	7.12723e-29	5.49461e-27	2.05413
ENSRNOG00000002776	5.44498e-21	2.12525e-19	2.04981
ENSRNOG00000009949	1.08572e-11	1.4616e-10	2.04742
ENSRNOG00000030187	4.0596e-21	1.59455e-19	2.04715
ENSRNOG00000014838	1.16332e-10	1.34192e-09	2.04657
ENSRNOG00000022054	2.03566e-98	3.60951e-95	-2.04321
ENSRNOG00000010412	5.69431e-17	1.46331e-15	2.0431
ENSRNOG00000042078	3.5532e-08	2.72068e-07	2.04152
ENSRNOG00000004188	4.65254e-08	3.48927e-07	2.04094
ENSRNOG00000007060	1.73878e-25	1.02283e-23	2.03495
ENSRNOG00000009734	7.0101e-06	3.56012e-05	2.02234
ENSRNOG00000008144	1.6547e-18	5.10898e-17	2.02119
ENSRNOG00000008759	4.8942e-11	6.02647e-10	2.01805
ENSRNOG00000004563	3.44205e-12	4.91631e-11	2.01693
ENSRNOG00000011637	2.35611e-05	0.000106661	-2.01637
ENSRNOG00000022601	0.000329808	0.00116659	2.01546
ENSRNOG00000001647	2.77593e-40	4.25369e-38	2.01359
ENSRNOG00000004649	6.26248e-55	2.50742e-52	2.00926
ENSRNOG00000014852	3.99355e-58	1.77028e-55	2.0066
ENSRNOG00000010653	1.19136e-08	1.00867e-07	1.99979
ENSRNOG00000018567	8.56398e-40	1.26543e-37	1.9961
ENSRNOG00000005043	3.16474e-15	6.71467e-14	1.9955
ENSRNOG00000000127	0.00246053	0.00704177	1.99435
ENSRNOG00000026913	2.36451e-25	1.37142e-23	-1.9937
ENSRNOG00000049722	1.05336e-16	2.64128e-15	-1.99299
ENSRNOG00000046309	1.67233e-06	9.54343e-06	-1.98598
ENSRNOG00000042721	1.50694e-08	1.25531e-07	1.98549
ENSRNOG00000050586	7.24592e-07	4.37008e-06	1.97622
ENSRNOG00000002820	6.67686e-13	1.0721e-11	1.97605
ENSRNOG00000002946	2.05753e-08	1.65617e-07	1.9759
ENSRNOG00000018484	5.53427e-19	1.7844e-17	1.97572
ENSRNOG00000017553	0.00176952	0.00524558	1.97339
ENSRNOG00000015751	8.56027e-05	0.000346204	1.97213
ENSRNOG00000046235	7.34567e-05	0.000301667	1.97108
ENSRNOG00000009031	0.000140617	0.000542369	1.96661
ENSRNOG00000007529	3.52222e-47	9.71507e-45	-1.96295
ENSRNOG00000019959	0.000230421	0.000846148	1.96249
ENSRNOG00000004756	0.00126092	0.00388835	-1.95792
ENSRNOG00000000961	6.38337e-16	1.45193e-14	-1.95566
ENSRNOG00000005574	0.000712522	0.00234212	1.95454
ENSRNOG00000021137	1.73361e-09	1.67192e-08	1.95258
ENSRNOG00000009316	4.58949e-13	7.50524e-12	1.95117
ENSRNOG00000025704	3.3173e-29	2.63938e-27	1.95116
ENSRNOG00000003634	5.24881e-15	1.0858e-13	-1.94619
ENSRNOG00000049853	0.00294932	0.00825784	1.94091
ENSRNOG00000011300	1.54559e-33	1.59866e-31	-1.93869
ENSRNOG00000047606	9.71909e-42	1.72333e-39	1.93826
ENSRNOG00000009899	1.00708e-15	2.22815e-14	1.93669
ENSRNOG00000018911	7.30027e-12	9.95725e-11	1.9347
ENSRNOG00000011459	7.48136e-19	2.39327e-17	1.93378
ENSRNOG00000042582	1.85231e-05	8.58509e-05	1.93208
ENSRNOG00000016593	6.09171e-08	4.47663e-07	-1.92994
ENSRNOG00000042524	0.000183614	0.000691029	1.92876
ENSRNOG00000004972	1.17745e-13	2.07005e-12	1.92874
ENSRNOG00000042731	0.00155788	0.00469217	1.92
ENSRNOG00000018915	4.00559e-15	8.39821e-14	1.9125
ENSRNOG00000008048	1.02232e-13	1.80755e-12	1.91155
ENSRNOG00000049943	0.00319422	0.00885563	1.90911
ENSRNOG00000010058	6.71037e-18	1.92354e-16	1.90899
ENSRNOG00000020679	1.76698e-27	1.22524e-25	1.90853
ENSRNOG00000033153	9.76075e-08	6.90316e-07	1.90192
ENSRNOG00000010267	5.22582e-06	2.72648e-05	1.90034
ENSRNOG00000049361	0.00105372	0.00331613	1.89704
ENSRNOG00000032231	1.6943e-06	9.65549e-06	1.89558
ENSRNOG00000013474	1.62583e-06	9.29518e-06	1.8877
ENSRNOG00000019353	4.58328e-08	3.44356e-07	1.88675
ENSRNOG00000043366	8.55645e-11	1.00857e-09	1.88647
ENSRNOG00000003261	2.06577e-06	1.15862e-05	1.88565
ENSRNOG00000018092	5.42671e-31	4.91652e-29	1.88269
ENSRNOG00000021447	0.00252837	0.00719774	1.88252
ENSRNOG00000032240	1.17389e-10	1.35286e-09	1.88241
ENSRNOG00000011751	6.38594e-70	4.66249e-67	1.88124
ENSRNOG00000016245	8.55664e-14	1.52593e-12	1.87787
ENSRNOG00000024594	9.67918e-08	6.85328e-07	1.87275
ENSRNOG00000012562	3.68919e-09	3.38185e-08	1.87148
ENSRNOG00000021657	3.12253e-07	2.02809e-06	-1.86448
ENSRNOG00000013290	3.4842e-11	4.38599e-10	1.85385
ENSRNOG00000021763	9.93416e-07	5.85206e-06	1.85227
ENSRNOG00000014902	1.42255e-07	9.77128e-07	1.851
ENSRNOG00000000561	9.40539e-35	1.07101e-32	-1.84752
ENSRNOG00000039754	1.94689e-19	6.54873e-18	1.84751
ENSRNOG00000003648	4.34125e-08	3.27695e-07	1.84549
ENSRNOG00000022719	9.26779e-37	1.11681e-34	1.84441
ENSRNOG00000031743	4.9282e-12	6.92739e-11	1.84283
ENSRNOG00000027463	9.66208e-08	6.84508e-07	1.83865
ENSRNOG00000009772	0.00335108	0.00922457	1.83384
ENSRNOG00000028036	1.50866e-28	1.12804e-26	-1.83106
ENSRNOG00000004373	5.3884e-43	1.0616e-40	1.83087
ENSRNOG00000002810	1.96746e-22	8.84786e-21	1.82929
ENSRNOG00000008758	1.13367e-23	5.83862e-22	-1.82218
ENSRNOG00000003260	6.62882e-16	1.5014e-14	-1.8221
ENSRNOG00000033235	4.94815e-16	1.14157e-14	1.82209
ENSRNOG00000000017	3.98676e-06	2.11559e-05	1.81837
ENSRNOG00000031167	1.74011e-14	3.39595e-13	1.81711
ENSRNOG00000037549	0.00128861	0.00396477	1.81687
ENSRNOG00000050869	5.92094e-28	4.2977e-26	1.81198
ENSRNOG00000017273	0.00114989	0.00358334	1.81004
ENSRNOG00000018689	7.75096e-52	2.60013e-49	1.80652
ENSRNOG00000015763	3.99781e-05	0.000172594	-1.80308
ENSRNOG00000015794	0.000432231	0.001489	1.80062
ENSRNOG00000028721	0.00290366	0.00814652	1.79948
ENSRNOG00000039856	5.76897e-05	0.000241907	1.79665
ENSRNOG00000003256	2.42604e-31	2.26406e-29	1.79449
ENSRNOG00000013003	3.02851e-08	2.35821e-07	1.79164
ENSRNOG00000021027	3.72586e-05	0.000161923	-1.79021
ENSRNOG00000050806	7.71518e-44	1.65105e-41	1.78737
ENSRNOG00000000860	1.10162e-05	5.33857e-05	1.78002
ENSRNOG00000004200	0.000343097	0.00120912	-1.77574
ENSRNOG00000009565	6.49431e-09	5.71278e-08	1.77094
ENSRNOG00000012665	4.22472e-25	2.40538e-23	-1.76603
ENSRNOG00000002593	5.58771e-30	4.65468e-28	-1.76398
ENSRNOG00000022428	4.72446e-05	0.000201097	-1.76235
ENSRNOG00000007243	3.36888e-06	1.81251e-05	1.76149
ENSRNOG00000020949	2.11048e-23	1.06054e-21	-1.75984
ENSRNOG00000016541	1.9079e-18	5.8616e-17	1.75749
ENSRNOG00000006329	5.51866e-42	1.00732e-39	1.75435
ENSRNOG00000009196	2.57671e-07	1.69307e-06	1.75326
ENSRNOG00000013916	0.000994795	0.00315306	1.75311
ENSRNOG00000011250	0.00147142	0.00446753	-1.75032
ENSRNOG00000041469	2.04751e-07	1.36854e-06	-1.74901
ENSRNOG00000006789	3.81791e-18	1.1256e-16	1.74775
ENSRNOG00000018602	0.00188496	0.00554936	1.7475
ENSRNOG00000006588	1.5967e-07	1.08891e-06	-1.74732
ENSRNOG00000004757	4.76143e-09	4.27633e-08	1.74713
ENSRNOG00000042374	3.964e-17	1.04683e-15	1.74472
ENSRNOG00000002525	3.52728e-07	2.27196e-06	1.74383
ENSRNOG00000008135	0.000752652	0.00245905	1.74285
ENSRNOG00000017248	1.45723e-06	8.38919e-06	-1.74067
ENSRNOG00000019864	1.29085e-06	7.50448e-06	1.7393
ENSRNOG00000004003	2.60174e-20	9.66848e-19	1.73758
ENSRNOG00000013064	1.03439e-08	8.85439e-08	1.73672
ENSRNOG00000009862	7.3309e-06	3.69883e-05	1.73598
ENSRNOG00000010071	3.57837e-18	1.06002e-16	1.73464
ENSRNOG00000016119	2.06829e-17	5.65454e-16	1.72996
ENSRNOG00000036659	3.2914e-29	2.63567e-27	-1.72834
ENSRNOG00000024294	5.46974e-12	7.6025e-11	1.7274
ENSRNOG00000019568	1.22563e-65	8.4514e-63	1.72496
ENSRNOG00000002520	9.02826e-26	5.41347e-24	1.72257
ENSRNOG00000019110	7.85348e-19	2.48034e-17	1.72114
ENSRNOG00000017684	2.92992e-08	2.29006e-07	1.72016
ENSRNOG00000009440	2.33041e-58	1.0713e-55	-1.71607
ENSRNOG00000025970	4.06675e-12	5.76216e-11	1.71502
ENSRNOG00000025371	9.00111e-37	1.09531e-34	1.71494
ENSRNOG00000004624	1.69191e-34	1.90908e-32	1.71037
ENSRNOG00000024689	7.35932e-21	2.8456e-19	1.70838
ENSRNOG00000002728	3.37486e-10	3.6111e-09	1.70747
ENSRNOG00000016606	0.00116827	0.00363295	1.70678
ENSRNOG00000005214	4.58823e-20	1.62712e-18	1.70496
ENSRNOG00000021750	2.61873e-20	9.70261e-19	1.7047
ENSRNOG00000009790	0.000195661	0.000731501	-1.70266
ENSRNOG00000023428	4.39203e-18	1.28874e-16	1.70003
ENSRNOG00000019330	5.86073e-18	1.69917e-16	1.69884
ENSRNOG00000010643	6.2955e-42	1.13246e-39	-1.69858
ENSRNOG00000007804	8.79611e-05	0.000354357	1.69817
ENSRNOG00000045545	0.00323427	0.00895466	-1.69609
ENSRNOG00000018822	2.72833e-06	1.49049e-05	1.69453
ENSRNOG00000037871	5.08125e-37	6.37055e-35	-1.69328
ENSRNOG00000011821	2.63859e-29	2.12664e-27	1.69163
ENSRNOG00000005905	6.20277e-22	2.6276e-20	1.69136
ENSRNOG00000009855	1.35198e-07	9.33304e-07	-1.69044
ENSRNOG00000045840	0.000438113	0.00150717	1.68706
ENSRNOG00000003809	2.63317e-13	4.43459e-12	1.68166
ENSRNOG00000046875	5.31524e-13	8.64649e-12	-1.67986
ENSRNOG00000014277	1.09516e-22	5.05323e-21	1.67879
ENSRNOG00000011238	1.50091e-28	1.12804e-26	1.6773
ENSRNOG00000010971	1.01849e-14	2.04887e-13	1.67643
ENSRNOG00000000060	0.000352382	0.00123763	1.67451
ENSRNOG00000006118	8.26519e-16	1.83849e-14	1.67364
ENSRNOG00000010883	2.30389e-28	1.70213e-26	1.67295
ENSRNOG00000020194	3.89871e-20	1.40671e-18	-1.66838
ENSRNOG00000038102	2.03032e-09	1.94447e-08	-1.65706
ENSRNOG00000008829	5.71806e-41	9.09904e-39	-1.65483
ENSRNOG00000020805	8.20159e-10	8.31684e-09	1.65341
ENSRNOG00000049422	3.12469e-11	3.95752e-10	1.65048
ENSRNOG00000026793	1.83009e-31	1.72084e-29	1.64983
ENSRNOG00000035602	7.47322e-05	0.000306333	-1.64764
ENSRNOG00000025504	1.27328e-62	7.18364e-60	-1.64512
ENSRNOG00000003812	0.000539936	0.00182707	1.64366
ENSRNOG00000006330	9.34487e-10	9.39179e-09	1.64271
ENSRNOG00000011490	2.58845e-11	3.30533e-10	1.64241
ENSRNOG00000007541	4.76824e-22	2.03379e-20	1.64224
ENSRNOG00000020832	4.37425e-13	7.18164e-12	-1.64031
ENSRNOG00000006116	4.26392e-09	3.85742e-08	1.6389
ENSRNOG00000012019	0.00119735	0.00371259	1.63837
ENSRNOG00000010208	1.25191e-10	1.43082e-09	1.63791
ENSRNOG00000049849	1.61268e-06	9.22424e-06	1.63483
ENSRNOG00000020990	6.77777e-08	4.93406e-07	1.63359
ENSRNOG00000001707	1.38232e-07	9.52659e-07	1.63185
ENSRNOG00000014837	1.79632e-10	1.99606e-09	1.62813
ENSRNOG00000019985	0.00231881	0.00668085	1.62748
ENSRNOG00000003066	6.07296e-05	0.00025337	1.62624
ENSRNOG00000024363	1.18723e-48	3.42695e-46	1.62451
ENSRNOG00000022392	1.11334e-52	3.9482e-50	1.62426
ENSRNOG00000008031	1.67986e-07	1.14061e-06	-1.6237
ENSRNOG00000028441	3.06781e-13	5.13175e-12	1.62191
ENSRNOG00000013301	0.00101413	0.00320698	1.61985
ENSRNOG00000002930	1.05098e-09	1.04845e-08	1.6197
ENSRNOG00000006628	4.44081e-57	1.90067e-54	1.61953
ENSRNOG00000003064	2.5989e-06	1.42544e-05	1.6183
ENSRNOG00000021200	1.43615e-15	3.14382e-14	-1.61422
ENSRNOG00000016148	1.98683e-09	1.90429e-08	1.61088
ENSRNOG00000019132	5.62837e-53	2.05469e-50	1.60925
ENSRNOG00000017354	3.57525e-60	1.77504e-57	1.60913
ENSRNOG00000021134	0.00246489	0.00705214	1.60819
ENSRNOG00000004442	3.32582e-12	4.80518e-11	-1.60792
ENSRNOG00000010415	6.28478e-09	5.53239e-08	-1.60516
ENSRNOG00000025679	1.32988e-61	6.87771e-59	1.60401
ENSRNOG00000038916	1.3392e-10	1.52079e-09	1.60349
ENSRNOG00000046317	1.27024e-05	6.07094e-05	-1.60326
ENSRNOG00000018250	0.00312543	0.00868822	-1.60298
ENSRNOG00000006738	1.12203e-11	1.50721e-10	1.60143
ENSRNOG00000002074	2.65431e-09	2.50604e-08	1.60131
ENSRNOG00000012502	5.914e-45	1.38499e-42	1.60126
ENSRNOG00000001466	7.61985e-08	5.4955e-07	1.59763
ENSRNOG00000029543	2.50254e-05	0.000112664	1.59663
ENSRNOG00000016066	5.43607e-14	9.92243e-13	1.59652
ENSRNOG00000023381	2.51615e-09	2.38401e-08	1.59605
ENSRNOG00000003254	0.000905012	0.00289735	1.59437
ENSRNOG00000002175	0.000110132	0.000434095	1.59046
ENSRNOG00000005250	1.06444e-05	5.18519e-05	-1.58668
ENSRNOG00000017209	6.38702e-10	6.60631e-09	1.5845
ENSRNOG00000019181	2.91116e-10	3.1393e-09	1.58229
ENSRNOG00000020032	2.08348e-24	1.14426e-22	1.5796
ENSRNOG00000046181	9.01014e-13	1.42101e-11	-1.57875
ENSRNOG00000003806	9.11724e-05	0.00036575	1.57669
ENSRNOG00000013121	1.12783e-23	5.83278e-22	1.57629
ENSRNOG00000019728	9.78105e-07	5.76733e-06	1.57629
ENSRNOG00000012782	6.21024e-06	3.18782e-05	1.57409
ENSRNOG00000010019	7.6462e-19	2.43345e-17	1.57319
ENSRNOG00000015644	3.90619e-11	4.88254e-10	1.57278
ENSRNOG00000019622	6.02481e-07	3.70381e-06	1.5721
ENSRNOG00000017003	3.36254e-24	1.82253e-22	1.57092
ENSRNOG00000005971	0.00293909	0.00823289	1.56966
ENSRNOG00000014124	2.46203e-05	0.000110961	1.56834
ENSRNOG00000037198	5.78162e-13	9.35613e-12	1.56481
ENSRNOG00000007805	7.81298e-06	3.91501e-05	1.5648
ENSRNOG00000012040	4.56198e-13	7.47009e-12	-1.56324
ENSRNOG00000007128	1.22791e-23	6.29786e-22	1.56245
ENSRNOG00000010699	8.0946e-06	4.03982e-05	1.56097
ENSRNOG00000001198	6.57184e-12	9.0432e-11	1.55925
ENSRNOG00000015538	7.66884e-08	5.52762e-07	-1.5549
ENSRNOG00000010515	6.02453e-07	3.70381e-06	1.55324
ENSRNOG00000016167	3.14785e-12	4.56439e-11	1.55208
ENSRNOG00000001720	1.11931e-48	3.30783e-46	1.55117
ENSRNOG00000013390	4.87528e-14	9.01818e-13	1.54725
ENSRNOG00000019009	2.66949e-44	6.02432e-42	1.54512
ENSRNOG00000002456	2.07676e-33	2.1303e-31	-1.54511
ENSRNOG00000004687	1.03661e-11	1.397e-10	1.54457
ENSRNOG00000028730	4.50118e-31	4.13842e-29	-1.54333
ENSRNOG00000017489	3.40046e-24	1.83506e-22	1.54153
ENSRNOG00000006575	0.000525454	0.00178017	1.54068
ENSRNOG00000006532	1.3079e-42	2.45964e-40	1.53904
ENSRNOG00000001728	2.11901e-16	5.10703e-15	1.53866
ENSRNOG00000015878	1.20267e-14	2.39223e-13	-1.5323
ENSRNOG00000033984	9.01666e-05	0.000362067	1.53228
ENSRNOG00000021255	1.88393e-21	7.66665e-20	1.53109
ENSRNOG00000028584	0.000234172	0.000858402	-1.53092
ENSRNOG00000020836	3.80458e-45	9.25931e-43	-1.52897
ENSRNOG00000019740	3.14502e-09	2.91967e-08	1.52811
ENSRNOG00000007229	2.07558e-08	1.66853e-07	-1.52672
ENSRNOG00000022946	0.00253228	0.00720555	-1.51949
ENSRNOG00000001765	1.8956e-05	8.76608e-05	1.5131
ENSRNOG00000024346	2.44425e-06	1.34895e-05	1.5129
ENSRNOG00000005733	1.03491e-07	7.29018e-07	1.51266
ENSRNOG00000005248	3.79982e-16	8.84867e-15	1.51212
ENSRNOG00000023881	0.00335709	0.00923908	1.5119
ENSRNOG00000049633	3.79267e-11	4.75022e-10	1.51154
ENSRNOG00000039415	3.08151e-27	2.10152e-25	1.51093
ENSRNOG00000000463	1.64425e-06	9.3918e-06	1.51082
ENSRNOG00000020345	2.17606e-17	5.91012e-16	-1.51041
ENSRNOG00000018603	2.57678e-10	2.79327e-09	1.51031
ENSRNOG00000012494	0.000408948	0.00141823	1.50606
ENSRNOG00000022607	3.19511e-20	1.17679e-18	1.50543
ENSRNOG00000018421	1.0602e-50	3.46295e-48	1.50439
ENSRNOG00000007964	1.94624e-42	3.60549e-40	1.50366
ENSRNOG00000024631	0.00130554	0.00400901	1.50274
ENSRNOG00000047647	2.52642e-05	0.000113575	1.50252
ENSRNOG00000014007	9.76851e-12	1.31933e-10	1.50055
ENSRNOG00000026572	0.000471983	0.00161607	-1.50044
ENSRNOG00000006967	1.22499e-07	8.53711e-07	1.5001
ENSRNOG00000025691	3.0224e-12	4.40823e-11	1.49984
ENSRNOG00000028703	1.88869e-05	8.74067e-05	1.49953
ENSRNOG00000009140	0.000617987	0.00206029	1.49656
ENSRNOG00000004281	1.54975e-10	1.7392e-09	-1.49632
ENSRNOG00000010119	2.76161e-09	2.59086e-08	1.49555
ENSRNOG00000012260	6.15562e-06	3.1624e-05	1.49528
ENSRNOG00000013463	3.24497e-12	4.69423e-11	1.49395
ENSRNOG00000009433	0.00246873	0.00705572	1.49244
ENSRNOG00000015496	1.83506e-46	4.84613e-44	1.49162
ENSRNOG00000046357	3.00655e-07	1.95789e-06	-1.49131
ENSRNOG00000018561	3.62028e-39	5.10624e-37	1.49093
ENSRNOG00000018488	5.19184e-14	9.561e-13	1.49078
ENSRNOG00000012273	1.45639e-13	2.51764e-12	-1.48951
ENSRNOG00000018107	2.20939e-37	2.8271e-35	1.48932
ENSRNOG00000028404	0.000424146	0.00146562	-1.48347
ENSRNOG00000007662	1.0503e-07	7.39024e-07	1.48197
ENSRNOG00000012151	0.000709203	0.00233216	1.48192
ENSRNOG00000007319	6.38698e-16	1.45193e-14	1.48037
ENSRNOG00000004744	1.27008e-12	1.95102e-11	1.48031
ENSRNOG00000013520	4.95525e-14	9.13887e-13	1.47897
ENSRNOG00000025781	2.71187e-11	3.45583e-10	-1.47827
ENSRNOG00000050418	0.00114502	0.00357086	1.47628
ENSRNOG00000014948	2.4122e-19	8.04846e-18	1.47294
ENSRNOG00000007707	7.92938e-13	1.26179e-11	-1.4725
ENSRNOG00000016021	3.11072e-40	4.70856e-38	-1.46885
ENSRNOG00000011180	3.41629e-05	0.000149887	1.46876
ENSRNOG00000006420	1.08608e-22	5.03002e-21	1.46844
ENSRNOG00000000781	1.24308e-20	4.73284e-19	1.46825
ENSRNOG00000011015	7.31008e-09	6.38963e-08	1.46791
ENSRNOG00000021247	7.80285e-13	1.24336e-11	1.46771
ENSRNOG00000010219	5.81812e-07	3.58919e-06	1.46754
ENSRNOG00000027466	0.000880244	0.00282388	1.46692
ENSRNOG00000004305	1.98985e-07	1.33215e-06	1.46565
ENSRNOG00000007390	1.282e-26	8.28763e-25	1.46363
ENSRNOG00000007764	4.41994e-40	6.60968e-38	1.46312
ENSRNOG00000003334	3.12867e-13	5.22652e-12	1.463
ENSRNOG00000021334	7.80357e-13	1.24336e-11	1.46046
ENSRNOG00000017693	2.4822e-06	1.36807e-05	-1.45935
ENSRNOG00000010438	3.06623e-21	1.21981e-19	1.45824
ENSRNOG00000039315	7.45788e-09	6.51423e-08	1.45775
ENSRNOG00000015777	4.89466e-34	5.28283e-32	1.45575
ENSRNOG00000010919	1.86232e-06	1.05117e-05	-1.45356
ENSRNOG00000013945	8.03265e-16	1.79319e-14	1.4535
ENSRNOG00000021330	5.37397e-09	4.78491e-08	1.45183
ENSRNOG00000024923	5.49011e-08	4.06498e-07	1.4516
ENSRNOG00000048495	4.0084e-44	8.72846e-42	1.45138
ENSRNOG00000028598	1.94772e-28	1.44761e-26	-1.45103
ENSRNOG00000027030	7.3247e-14	1.31859e-12	1.44939
ENSRNOG00000009907	2.4727e-06	1.36344e-05	1.44839
ENSRNOG00000039544	0.000623021	0.00207596	1.44757
ENSRNOG00000021438	3.26565e-19	1.07515e-17	1.44515
ENSRNOG00000005420	0.00139424	0.00425088	-1.43872
ENSRNOG00000030321	0.000941012	0.00299945	1.43694
ENSRNOG00000013526	1.33184e-31	1.2716e-29	1.43623
ENSRNOG00000045933	3.61389e-21	1.42852e-19	-1.43484
ENSRNOG00000003687	4.17418e-08	3.15337e-07	1.43157
ENSRNOG00000019907	3.39883e-25	1.94407e-23	1.43086
ENSRNOG00000012877	0.00138077	0.00421706	-1.429
ENSRNOG00000005067	2.29777e-33	2.3377e-31	1.42758
ENSRNOG00000046607	1.71417e-05	7.98958e-05	1.42645
ENSRNOG00000001187	1.81043e-08	1.47836e-07	1.42594
ENSRNOG00000028243	1.72254e-09	1.66253e-08	-1.42496
ENSRNOG00000008736	5.6046e-16	1.29062e-14	1.41844
ENSRNOG00000017901	3.04634e-09	2.83655e-08	-1.41784
ENSRNOG00000023226	5.03e-17	1.30339e-15	1.41751
ENSRNOG00000025948	5.20866e-07	3.24874e-06	1.41751
ENSRNOG00000042274	2.55062e-19	8.48749e-18	-1.41687
ENSRNOG00000018477	4.70913e-19	1.53411e-17	1.41245
ENSRNOG00000016776	2.0728e-45	5.14551e-43	-1.41008
ENSRNOG00000006076	1.80755e-05	8.39645e-05	1.40787
ENSRNOG00000050453	6.82249e-07	4.14715e-06	1.40731
ENSRNOG00000002542	1.87614e-16	4.53931e-15	1.40707
ENSRNOG00000010760	2.16959e-10	2.38063e-09	1.40499
ENSRNOG00000013914	0.000176162	0.000665407	1.40384
ENSRNOG00000019544	2.88351e-31	2.6709e-29	1.40095
ENSRNOG00000004575	1.82717e-12	2.76909e-11	1.40009
ENSRNOG00000013703	4.00482e-44	8.72846e-42	1.39978
ENSRNOG00000014117	1.48137e-06	8.51631e-06	1.39677
ENSRNOG00000004268	3.4862e-15	7.3715e-14	-1.39564
ENSRNOG00000010170	1.88011e-10	2.08356e-09	1.39435
ENSRNOG00000007329	1.2927e-27	9.11649e-26	1.393
ENSRNOG00000042230	3.86346e-06	2.0572e-05	1.39135
ENSRNOG00000009473	0.00179282	0.00530706	-1.3898
ENSRNOG00000014341	2.44264e-18	7.37664e-17	1.38973
ENSRNOG00000020254	1.86762e-11	2.43497e-10	-1.38637
ENSRNOG00000001265	4.85584e-34	5.28283e-32	-1.38535
ENSRNOG00000000471	3.91809e-08	2.96909e-07	-1.38496
ENSRNOG00000022730	9.85202e-18	2.77917e-16	1.38426
ENSRNOG00000014648	2.34348e-14	4.50268e-13	1.38397
ENSRNOG00000021569	8.48305e-06	4.20998e-05	1.38362
ENSRNOG00000027341	3.01818e-09	2.81243e-08	-1.38088
ENSRNOG00000002478	1.52465e-12	2.32195e-11	1.37972
ENSRNOG00000020879	8.69815e-26	5.26641e-24	-1.37902
ENSRNOG00000021984	0.000186975	0.000702614	-1.37584
ENSRNOG00000002469	0.00357196	0.00977405	1.37554
ENSRNOG00000011222	6.65744e-46	1.68637e-43	1.37516
ENSRNOG00000002026	4.41292e-14	8.18731e-13	-1.37492
ENSRNOG00000020904	1.1927e-22	5.48289e-21	1.37412
ENSRNOG00000000529	3.61905e-07	2.32623e-06	1.37266
ENSRNOG00000015002	9.81784e-15	1.98145e-13	-1.37144
ENSRNOG00000046944	1.1071e-08	9.43124e-08	1.37068
ENSRNOG00000037409	3.73203e-12	5.31215e-11	1.37031
ENSRNOG00000046864	1.95252e-18	5.98388e-17	-1.36994
ENSRNOG00000019254	2.02183e-15	4.37957e-14	-1.36837
ENSRNOG00000001766	2.64013e-09	2.49576e-08	1.36796
ENSRNOG00000015434	5.45076e-23	2.62228e-21	1.36761
ENSRNOG00000016894	9.67053e-07	5.71031e-06	1.36659
ENSRNOG00000005810	1.19932e-05	5.75414e-05	1.36475
ENSRNOG00000001607	5.02363e-11	6.1614e-10	1.3642
ENSRNOG00000008177	2.26582e-30	1.95301e-28	1.36355
ENSRNOG00000024349	1.41542e-10	1.60293e-09	1.36326
ENSRNOG00000015036	8.82513e-07	5.23602e-06	1.36289
ENSRNOG00000014089	2.2683e-21	9.14097e-20	1.36289
ENSRNOG00000016921	1.03227e-12	1.61368e-11	1.36171
ENSRNOG00000001091	4.67885e-17	1.21494e-15	1.36075
ENSRNOG00000039278	1.26553e-19	4.33914e-18	-1.36061
ENSRNOG00000048004	0.000700846	0.00230679	1.36016
ENSRNOG00000030264	4.7374e-27	3.15914e-25	1.35999
ENSRNOG00000049515	0.000421212	0.00145751	-1.35805
ENSRNOG00000013294	0.00076396	0.00248944	1.35756
ENSRNOG00000019435	0.000812813	0.0026348	1.3571
ENSRNOG00000018413	8.93068e-08	6.37055e-07	-1.35655
ENSRNOG00000012929	2.38256e-19	7.97099e-18	1.35615
ENSRNOG00000002470	9.60981e-06	4.7145e-05	1.35601
ENSRNOG00000027115	0.00115765	0.00360482	-1.35577
ENSRNOG00000004668	1.14099e-07	7.9966e-07	-1.35545
ENSRNOG00000006305	1.25728e-27	8.91736e-26	1.35481
ENSRNOG00000019440	1.69903e-07	1.15237e-06	1.35458
ENSRNOG00000045843	4.71722e-12	6.63833e-11	-1.3543
ENSRNOG00000050997	1.47197e-43	3.04501e-41	1.35425
ENSRNOG00000025060	0.00228341	0.00658496	1.35312
ENSRNOG00000003597	1.54883e-15	3.38453e-14	1.35128
ENSRNOG00000016756	6.45364e-11	7.81489e-10	1.35058
ENSRNOG00000009891	1.15104e-43	2.42148e-41	1.34906
ENSRNOG00000046663	2.18528e-09	2.08004e-08	1.34859
ENSRNOG00000005900	2.52078e-17	6.75766e-16	1.34812
ENSRNOG00000013684	0.000156365	0.000596071	-1.34752
ENSRNOG00000048873	1.63781e-36	1.95467e-34	1.34645
ENSRNOG00000016825	3.39896e-30	2.90951e-28	1.34548
ENSRNOG00000004317	8.0293e-06	4.01206e-05	-1.34455
ENSRNOG00000010258	7.95248e-17	2.01853e-15	1.34414
ENSRNOG00000017102	1.63718e-16	3.98446e-15	1.34309
ENSRNOG00000027360	2.48832e-43	4.98145e-41	1.34103
ENSRNOG00000021276	1.21702e-10	1.3948e-09	1.34067
ENSRNOG00000047393	2.10882e-29	1.72202e-27	1.34054
ENSRNOG00000016486	5.79806e-21	2.25597e-19	1.34035
ENSRNOG00000010386	2.99236e-18	8.99303e-17	1.33888
ENSRNOG00000016448	1.02962e-37	1.37416e-35	-1.33842
ENSRNOG00000019296	0.000319554	0.00113291	1.33576
ENSRNOG00000029535	5.79304e-28	4.2296e-26	-1.33556
ENSRNOG00000012208	4.24097e-14	7.92755e-13	1.33543
ENSRNOG00000011885	1.7445e-11	2.28646e-10	1.33415
ENSRNOG00000016362	7.99052e-11	9.50895e-10	1.33345
ENSRNOG00000001270	1.65347e-07	1.12516e-06	1.33116
ENSRNOG00000009148	1.58573e-08	1.31302e-07	-1.32995
ENSRNOG00000011475	0.0010241	0.00323191	1.32818
ENSRNOG00000023778	4.6129e-05	0.000196821	1.32773
ENSRNOG00000000937	4.88864e-33	4.89337e-31	-1.32703
ENSRNOG00000011341	1.97991e-10	2.1883e-09	1.32668
ENSRNOG00000018232	9.49242e-43	1.81261e-40	1.32649
ENSRNOG00000003927	0.0018801	0.00553637	1.32649
ENSRNOG00000009963	2.33354e-29	1.89307e-27	1.3263
ENSRNOG00000008533	2.00013e-08	1.61625e-07	1.32557
ENSRNOG00000008382	0.00311526	0.00866188	1.32516
ENSRNOG00000025350	2.20108e-17	5.95203e-16	1.32441
ENSRNOG00000006661	2.07515e-05	9.52192e-05	-1.32376
ENSRNOG00000045872	4.26029e-13	7.0131e-12	-1.32369
ENSRNOG00000021644	7.97826e-14	1.43101e-12	1.32281
ENSRNOG00000004672	1.01622e-39	1.48391e-37	-1.32279
ENSRNOG00000014727	5.49552e-08	4.06498e-07	-1.3222
ENSRNOG00000021705	4.47103e-17	1.16585e-15	1.32199
ENSRNOG00000024625	2.20657e-18	6.69631e-17	-1.32185
ENSRNOG00000038184	1.34171e-10	1.52225e-09	1.32178
ENSRNOG00000030517	1.60581e-05	7.52123e-05	-1.31985
ENSRNOG00000026110	2.02071e-08	1.6297e-07	-1.31898
ENSRNOG00000005393	3.16085e-14	5.98968e-13	1.31836
ENSRNOG00000028025	8.11827e-17	2.05222e-15	-1.31719
ENSRNOG00000016358	0.00253662	0.0072146	-1.31719
ENSRNOG00000026861	0.00106328	0.00334198	1.31645
ENSRNOG00000008079	7.37516e-15	1.50066e-13	-1.31618
ENSRNOG00000003398	2.47059e-14	4.71769e-13	-1.31603
ENSRNOG00000026403	6.75938e-08	4.92356e-07	1.31543
ENSRNOG00000045560	1.83265e-07	1.23557e-06	1.31432
ENSRNOG00000009354	1.22331e-06	7.13184e-06	1.31399
ENSRNOG00000025198	1.63324e-06	9.33322e-06	1.31174
ENSRNOG00000009329	2.52484e-34	2.82327e-32	1.3111
ENSRNOG00000010805	5.62274e-08	4.15661e-07	1.30946
ENSRNOG00000036745	3.97581e-27	2.66745e-25	1.30531
ENSRNOG00000007443	4.6909e-09	4.21603e-08	1.30433
ENSRNOG00000009912	6.58151e-06	3.36458e-05	1.30397
ENSRNOG00000011474	2.14685e-17	5.84356e-16	-1.30338
ENSRNOG00000016378	6.98546e-12	9.56992e-11	1.30131
ENSRNOG00000000775	3.94894e-11	4.92606e-10	1.30119
ENSRNOG00000025111	2.21434e-08	1.77318e-07	1.30099
ENSRNOG00000006824	7.80093e-19	2.47003e-17	-1.30062
ENSRNOG00000001623	6.13925e-34	6.56899e-32	1.30054
ENSRNOG00000023828	1.9762e-20	7.4329e-19	-1.29943
ENSRNOG00000008696	4.58336e-31	4.18299e-29	1.29884
ENSRNOG00000011527	4.38361e-14	8.16801e-13	1.29816
ENSRNOG00000043099	1.5367e-31	1.456e-29	1.29618
ENSRNOG00000005404	1.02717e-05	5.01149e-05	1.29615
ENSRNOG00000005957	0.000278689	0.00100333	1.29512
ENSRNOG00000028261	4.85155e-07	3.04498e-06	-1.29383
ENSRNOG00000008336	4.32326e-09	3.90825e-08	1.29335
ENSRNOG00000003278	8.96167e-14	1.59359e-12	1.29221
ENSRNOG00000006828	4.94089e-38	6.73915e-36	1.29072
ENSRNOG00000014218	4.46007e-09	4.02313e-08	-1.28726
ENSRNOG00000015581	0.00308471	0.00858656	-1.28674
ENSRNOG00000008841	0.000182424	0.000687177	1.28656
ENSRNOG00000005935	0.000256858	0.000932473	1.28645
ENSRNOG00000030410	3.06484e-21	1.21981e-19	-1.28568
ENSRNOG00000000827	3.51321e-18	1.04321e-16	1.28539
ENSRNOG00000047594	5.3053e-33	5.22614e-31	1.28525
ENSRNOG00000047775	5.3053e-33	5.22614e-31	1.28525
ENSRNOG00000006418	3.05744e-08	2.37517e-07	1.28437
ENSRNOG00000001329	3.24287e-10	3.47586e-09	-1.28133
ENSRNOG00000019677	1.0143e-25	6.02368e-24	1.28109
ENSRNOG00000004899	0.000256663	0.000932278	1.28099
ENSRNOG00000037613	8.21651e-11	9.74984e-10	1.28082
ENSRNOG00000026753	8.95993e-22	3.74446e-20	1.28047
ENSRNOG00000024964	1.10139e-06	6.44527e-06	1.28026
ENSRNOG00000026023	1.2766e-20	4.81617e-19	1.27844
ENSRNOG00000002217	6.45954e-10	6.67576e-09	1.27805
ENSRNOG00000047229	1.54181e-14	3.02799e-13	-1.27657
ENSRNOG00000013213	0.000157758	0.000600828	1.27611
ENSRNOG00000018659	6.65619e-09	5.8469e-08	1.2743
ENSRNOG00000017864	3.92882e-15	8.25119e-14	1.27379
ENSRNOG00000011227	4.52441e-07	2.85351e-06	1.27204
ENSRNOG00000043193	6.63819e-11	8.03053e-10	-1.27202
ENSRNOG00000042888	0.000281277	0.00101194	1.2714
ENSRNOG00000023799	5.35284e-26	3.30544e-24	1.27063
ENSRNOG00000021463	3.64299e-16	8.53147e-15	-1.26984
ENSRNOG00000000920	0.00159249	0.00477901	1.26912
ENSRNOG00000048190	4.68385e-07	2.94957e-06	1.26786
ENSRNOG00000013851	9.04541e-10	9.12036e-09	1.26763
ENSRNOG00000016346	2.07807e-35	2.41057e-33	1.26664
ENSRNOG00000004145	7.54431e-09	6.57584e-08	-1.26626
ENSRNOG00000020038	3.43591e-24	1.84617e-22	1.26598
ENSRNOG00000013167	1.12923e-12	1.74981e-11	1.2659
ENSRNOG00000010362	1.36644e-23	6.95093e-22	1.26586
ENSRNOG00000009267	2.72711e-19	9.00236e-18	1.26547
ENSRNOG00000014832	1.56559e-10	1.75538e-09	1.26446
ENSRNOG00000047967	7.3866e-08	5.33348e-07	-1.26395
ENSRNOG00000007062	0.000136085	0.000526195	-1.26389
ENSRNOG00000000547	2.72133e-05	0.000121719	-1.2637
ENSRNOG00000009131	4.43325e-16	1.02852e-14	1.26358
ENSRNOG00000006410	0.00162899	0.00487323	-1.26298
ENSRNOG00000028616	3.42361e-12	4.8956e-11	-1.26259
ENSRNOG00000039207	2.73693e-09	2.57159e-08	1.26078
ENSRNOG00000003400	5.53123e-25	3.12062e-23	-1.26053
ENSRNOG00000025094	0.000594739	0.00199242	1.25863
ENSRNOG00000026647	2.519e-16	6.01266e-15	1.25767
ENSRNOG00000018835	1.59756e-10	1.78479e-09	1.25739
ENSRNOG00000009594	2.00572e-08	1.61971e-07	1.25621
ENSRNOG00000037113	2.47423e-17	6.64722e-16	1.25488
ENSRNOG00000002750	4.5365e-08	3.41048e-07	1.25274
ENSRNOG00000020884	0.000729509	0.00239225	1.25212
ENSRNOG00000049171	0.000624212	0.00207881	1.25045
ENSRNOG00000027229	2.78228e-16	6.57785e-15	-1.25002
ENSRNOG00000001706	1.02669e-30	9.03778e-29	-1.24578
ENSRNOG00000014891	1.73984e-10	1.93503e-09	1.24473
ENSRNOG00000015736	8.80695e-31	7.86416e-29	-1.24418
ENSRNOG00000032546	4.00512e-07	2.55455e-06	1.24284
ENSRNOG00000019477	4.96807e-08	3.71021e-07	1.24271
ENSRNOG00000017897	2.35946e-08	1.87807e-07	1.2426
ENSRNOG00000003170	4.11825e-14	7.7214e-13	1.24185
ENSRNOG00000047692	2.12809e-07	1.41858e-06	-1.23944
ENSRNOG00000018582	1.89642e-22	8.55942e-21	1.23939
ENSRNOG00000027871	4.6589e-06	2.45442e-05	1.23805
ENSRNOG00000020622	8.67734e-09	7.50545e-08	1.23804
ENSRNOG00000016932	2.11464e-20	7.92959e-19	1.23802
ENSRNOG00000009389	5.28936e-23	2.55453e-21	1.2369
ENSRNOG00000033520	7.25752e-08	5.25212e-07	1.23685
ENSRNOG00000004282	1.58983e-09	1.54647e-08	1.23661
ENSRNOG00000029571	1.20207e-16	2.99e-15	-1.23625
ENSRNOG00000026235	0.00147561	0.00447697	1.23518
ENSRNOG00000020259	7.89419e-28	5.69667e-26	-1.23288
ENSRNOG00000019624	0.000521211	0.00176804	1.23129
ENSRNOG00000017731	1.65042e-14	3.22599e-13	1.2309
ENSRNOG00000014650	9.90827e-34	1.04222e-31	-1.23063
ENSRNOG00000002753	0.000376384	0.00131227	-1.23041
ENSRNOG00000003979	1.84763e-09	1.77636e-08	-1.23036
ENSRNOG00000005670	0.000207592	0.000771217	1.22818
ENSRNOG00000016222	0.000298082	0.0010653	-1.22797
ENSRNOG00000018716	1.12048e-11	1.50676e-10	1.22492
ENSRNOG00000043304	5.25349e-05	0.000222244	-1.22355
ENSRNOG00000001312	1.88725e-12	2.84624e-11	1.22206
ENSRNOG00000009822	1.36885e-14	2.70114e-13	1.22167
ENSRNOG00000020465	2.53048e-06	1.3916e-05	1.22155
ENSRNOG00000050360	3.18484e-10	3.41662e-09	-1.22136
ENSRNOG00000049951	7.15132e-12	9.77557e-11	1.22042
ENSRNOG00000006231	3.04256e-15	6.46648e-14	1.22016
ENSRNOG00000026143	0.000152144	0.000582842	1.21906
ENSRNOG00000013965	7.43394e-31	6.68623e-29	1.21872
ENSRNOG00000016995	0.00324019	0.00896705	1.21805
ENSRNOG00000021609	0.000175486	0.000663053	-1.21747
ENSRNOG00000013647	2.53296e-12	3.75617e-11	-1.21737
ENSRNOG00000026408	3.01233e-12	4.40028e-11	1.21728
ENSRNOG00000008816	2.0544e-15	4.44237e-14	1.21663
ENSRNOG00000022229	1.56529e-26	9.96329e-25	1.21634
ENSRNOG00000016631	1.01309e-30	8.98178e-29	1.21508
ENSRNOG00000010941	6.97801e-07	4.22493e-06	1.21403
ENSRNOG00000010078	3.45771e-14	6.51245e-13	-1.21148
ENSRNOG00000018714	2.00226e-24	1.10454e-22	1.21113
ENSRNOG00000022012	0.002987	0.00835015	1.21108
ENSRNOG00000003121	4.78127e-19	1.55354e-17	-1.21062
ENSRNOG00000013419	0.000408467	0.00141696	-1.20957
ENSRNOG00000005576	5.58608e-26	3.41549e-24	1.20807
ENSRNOG00000019943	2.91019e-09	2.71998e-08	1.20773
ENSRNOG00000012830	0.000693278	0.00228612	1.20723
ENSRNOG00000019643	1.28089e-05	6.11947e-05	1.20615
ENSRNOG00000046505	3.98802e-12	5.66353e-11	1.20583
ENSRNOG00000046969	2.21041e-16	5.30668e-15	1.20562
ENSRNOG00000015131	0.00138264	0.0042207	1.20523
ENSRNOG00000000488	1.72394e-07	1.16735e-06	1.20516
ENSRNOG00000018867	0.000611943	0.00204343	-1.20509
ENSRNOG00000020300	8.75577e-24	4.60494e-22	1.20348
ENSRNOG00000026316	2.1244e-35	2.44149e-33	1.20256
ENSRNOG00000008934	1.29665e-05	6.17812e-05	1.20177
ENSRNOG00000004048	3.72153e-06	1.98659e-05	1.20143
ENSRNOG00000001241	1.86437e-08	1.51543e-07	-1.20121
ENSRNOG00000025484	5.00777e-07	3.13289e-06	-1.20084
ENSRNOG00000010881	1.88461e-25	1.10339e-23	1.20068
ENSRNOG00000013653	1.05037e-09	1.04845e-08	1.20063
ENSRNOG00000038825	0.000288894	0.00103635	-1.1994
ENSRNOG00000023230	1.37843e-08	1.15994e-07	1.19872
ENSRNOG00000010319	2.19347e-17	5.94439e-16	1.19796
ENSRNOG00000010833	1.18958e-10	1.3684e-09	1.19768
ENSRNOG00000016591	3.49096e-22	1.5257e-20	1.19646
ENSRNOG00000042787	0.00219259	0.00635406	1.19539
ENSRNOG00000007942	9.30752e-05	0.000372661	1.19454
ENSRNOG00000019996	1.41998e-28	1.07468e-26	1.19406
ENSRNOG00000020193	0.00299976	0.00837826	1.193
ENSRNOG00000023338	0.000126534	0.000492797	1.19179
ENSRNOG00000022802	1.62409e-19	5.53797e-18	1.19158
ENSRNOG00000027724	6.73996e-10	6.9482e-09	-1.19125
ENSRNOG00000003679	5.5453e-09	4.91763e-08	1.19069
ENSRNOG00000000414	1.04833e-05	5.11071e-05	1.1864
ENSRNOG00000003108	3.77541e-18	1.11572e-16	-1.18526
ENSRNOG00000008757	3.01064e-28	2.21113e-26	-1.18425
ENSRNOG00000021264	6.3821e-15	1.30717e-13	1.18421
ENSRNOG00000014434	1.19911e-31	1.15375e-29	1.18417
ENSRNOG00000019430	2.2717e-27	1.56647e-25	1.18375
ENSRNOG00000036687	3.17115e-23	1.56192e-21	1.18255
ENSRNOG00000047699	2.08172e-05	9.54853e-05	-1.18244
ENSRNOG00000009068	1.2477e-20	4.73592e-19	1.182
ENSRNOG00000001582	1.36931e-13	2.38038e-12	1.18171
ENSRNOG00000034016	0.00170066	0.00506201	-1.18055
ENSRNOG00000016367	1.51558e-33	1.58079e-31	1.17975
ENSRNOG00000006996	7.0185e-08	5.09734e-07	-1.17948
ENSRNOG00000009076	9.19343e-19	2.88805e-17	1.17946
ENSRNOG00000035568	0.00103862	0.00327191	-1.17796
ENSRNOG00000030800	0.000466531	0.00159828	-1.17792
ENSRNOG00000045553	1.00403e-28	7.64539e-27	-1.17653
ENSRNOG00000008543	6.93752e-10	7.12229e-09	-1.17487
ENSRNOG00000011595	0.00212396	0.00617247	-1.17479
ENSRNOG00000027016	1.30599e-14	2.58531e-13	-1.17349
ENSRNOG00000022839	1.75042e-08	1.43407e-07	1.17183
ENSRNOG00000009343	4.03715e-05	0.00017405	1.17147
ENSRNOG00000026248	2.09081e-12	3.12664e-11	1.17109
ENSRNOG00000027145	4.23313e-13	6.97764e-12	1.17013
ENSRNOG00000021184	7.67993e-09	6.68936e-08	1.16903
ENSRNOG00000048924	4.61296e-08	3.46167e-07	-1.16878
ENSRNOG00000033619	2.4248e-06	1.33941e-05	-1.16875
ENSRNOG00000013589	2.5305e-16	6.02851e-15	-1.16863
ENSRNOG00000021469	2.2175e-12	3.30813e-11	-1.16855
ENSRNOG00000014357	3.41625e-16	8.01558e-15	1.16801
ENSRNOG00000021056	3.48882e-11	4.38736e-10	1.16787
ENSRNOG00000021780	3.28781e-20	1.20734e-18	-1.16778
ENSRNOG00000014552	2.50981e-05	0.00011291	-1.16758
ENSRNOG00000014199	2.95864e-27	2.02887e-25	1.16758
ENSRNOG00000018011	3.13607e-25	1.81046e-23	1.16639
ENSRNOG00000022640	0.000212898	0.000788801	1.16532
ENSRNOG00000025061	2.0235e-18	6.18613e-17	1.16406
ENSRNOG00000011931	5.29735e-29	4.16144e-27	-1.16391
ENSRNOG00000009427	2.95719e-07	1.92776e-06	1.16349
ENSRNOG00000001288	2.22551e-14	4.29596e-13	-1.16311
ENSRNOG00000010659	1.52638e-26	9.76568e-25	1.16222
ENSRNOG00000011454	7.94617e-09	6.91156e-08	-1.16148
ENSRNOG00000023473	1.58095e-08	1.30997e-07	1.16042
ENSRNOG00000014903	9.8106e-05	0.000390661	1.15985
ENSRNOG00000001341	2.59299e-06	1.42282e-05	-1.15938
ENSRNOG00000007237	1.02906e-08	8.81483e-08	1.15911
ENSRNOG00000037443	1.29489e-30	1.13184e-28	1.15909
ENSRNOG00000013304	4.33198e-17	1.13436e-15	-1.15898
ENSRNOG00000005660	1.7226e-05	8.02288e-05	1.15883
ENSRNOG00000009570	1.27839e-08	1.08014e-07	-1.15808
ENSRNOG00000006019	4.16273e-05	0.000178905	-1.1577
ENSRNOG00000001294	5.94043e-11	7.21454e-10	-1.1576
ENSRNOG00000025075	9.65595e-05	0.000385245	1.15756
ENSRNOG00000026286	1.91685e-09	1.84006e-08	-1.15741
ENSRNOG00000010109	3.66881e-27	2.48837e-25	1.15652
ENSRNOG00000015631	4.49903e-22	1.931e-20	1.15627
ENSRNOG00000036661	1.34167e-13	2.33559e-12	-1.15577
ENSRNOG00000022615	1.0044e-29	8.25605e-28	-1.1554
ENSRNOG00000025142	5.22563e-05	0.00022114	1.15521
ENSRNOG00000020261	7.34212e-15	1.49639e-13	1.1549
ENSRNOG00000004137	5.73737e-12	7.95668e-11	1.1542
ENSRNOG00000004430	1.35842e-22	6.19877e-21	-1.15401
ENSRNOG00000011586	4.19867e-10	4.43901e-09	1.15393
ENSRNOG00000046482	4.22137e-06	2.23245e-05	-1.15327
ENSRNOG00000019383	3.12648e-07	2.02959e-06	-1.15302
ENSRNOG00000017869	7.39043e-20	2.57669e-18	1.15225
ENSRNOG00000018448	0.00237141	0.00681526	1.1517
ENSRNOG00000019559	4.42199e-20	1.57495e-18	1.15089
ENSRNOG00000004089	2.69262e-12	3.96922e-11	-1.14872
ENSRNOG00000013317	1.87432e-12	2.83362e-11	-1.14849
ENSRNOG00000021719	0.000963052	0.00306027	1.14845
ENSRNOG00000030954	1.2866e-08	1.08634e-07	1.14842
ENSRNOG00000003486	1.7783e-06	1.00741e-05	1.14821
ENSRNOG00000004473	0.00182299	0.00538864	-1.148
ENSRNOG00000020608	9.31992e-26	5.56148e-24	1.14696
ENSRNOG00000002267	3.74263e-21	1.47471e-19	1.14679
ENSRNOG00000009571	6.55053e-06	3.35141e-05	-1.14632
ENSRNOG00000036762	2.56723e-07	1.68774e-06	1.14577
ENSRNOG00000015445	0.000917256	0.00292899	1.1456
ENSRNOG00000010392	0.000250729	0.000913159	1.14501
ENSRNOG00000029698	1.57332e-17	4.34923e-16	1.14383
ENSRNOG00000024846	4.64502e-13	7.58605e-12	1.14338
ENSRNOG00000002247	1.60408e-26	1.01581e-24	1.14269
ENSRNOG00000024429	0.00105486	0.00331887	1.14138
ENSRNOG00000020594	7.6339e-29	5.84889e-27	1.14064
ENSRNOG00000031689	0.00222113	0.00643076	1.14016
ENSRNOG00000011407	0.000412509	0.00142979	1.13995
ENSRNOG00000014367	1.83467e-08	1.4952e-07	-1.13946
ENSRNOG00000022252	7.45886e-11	8.93623e-10	-1.13761
ENSRNOG00000006859	1.63232e-23	8.2359e-22	1.13641
ENSRNOG00000024364	3.10388e-05	0.000137443	-1.13574
ENSRNOG00000004861	2.6939e-06	1.47428e-05	1.13446
ENSRNOG00000023216	5.40957e-14	9.90319e-13	-1.13382
ENSRNOG00000004571	1.8523e-07	1.24606e-06	-1.13323
ENSRNOG00000013013	1.02059e-13	1.80707e-12	1.13314
ENSRNOG00000032492	2.17704e-18	6.63917e-17	1.13252
ENSRNOG00000021104	2.09983e-12	3.13636e-11	1.13245
ENSRNOG00000009953	1.16145e-08	9.85366e-08	1.13228
ENSRNOG00000038044	2.34673e-10	2.56405e-09	1.13223
ENSRNOG00000010887	2.70531e-09	2.54961e-08	-1.12992
ENSRNOG00000031495	1.38919e-05	6.58114e-05	1.12937
ENSRNOG00000015780	1.09635e-18	3.40198e-17	1.1289
ENSRNOG00000000909	1.30332e-26	8.38176e-25	1.12666
ENSRNOG00000016575	8.73586e-08	6.24594e-07	1.12652
ENSRNOG00000001456	9.41055e-21	3.60505e-19	1.12605
ENSRNOG00000015773	1.36932e-05	6.49444e-05	1.12581
ENSRNOG00000000582	0.000851829	0.00274407	-1.1257
ENSRNOG00000005874	3.089e-12	4.48955e-11	-1.12499
ENSRNOG00000050318	2.01944e-08	1.6297e-07	-1.12295
ENSRNOG00000001645	4.64263e-16	1.07508e-14	1.12251
ENSRNOG00000004148	1.07408e-16	2.68781e-15	1.12192
ENSRNOG00000007520	6.07086e-16	1.39025e-14	1.12183
ENSRNOG00000046036	1.50038e-09	1.46405e-08	1.12182
ENSRNOG00000008444	7.35236e-05	0.000301778	1.12153
ENSRNOG00000049714	1.6681e-13	2.86765e-12	-1.12127
ENSRNOG00000047303	1.65324e-08	1.36075e-07	-1.12089
ENSRNOG00000036711	5.37778e-06	2.79987e-05	1.11909
ENSRNOG00000009113	8.10113e-23	3.80876e-21	1.11871
ENSRNOG00000023991	7.47421e-27	4.90846e-25	1.11838
ENSRNOG00000005209	5.08316e-08	3.7825e-07	1.11807
ENSRNOG00000045636	1.20526e-15	2.65243e-14	1.11729
ENSRNOG00000025297	0.000124681	0.000486493	1.11724
ENSRNOG00000037851	6.64679e-06	3.39506e-05	-1.1172
ENSRNOG00000001724	1.45652e-06	8.38899e-06	1.11658
ENSRNOG00000033763	0.000194135	0.000726661	-1.11647
ENSRNOG00000001480	9.23076e-14	1.63909e-12	1.11646
ENSRNOG00000049139	1.20847e-17	3.36313e-16	1.11618
ENSRNOG00000010645	3.96698e-08	3.00233e-07	1.11554
ENSRNOG00000019046	2.48513e-06	1.36909e-05	-1.11501
ENSRNOG00000013679	1.71026e-08	1.40395e-07	1.11478
ENSRNOG00000012702	7.64571e-06	3.8436e-05	1.11448
ENSRNOG00000020467	0.00331168	0.00912827	-1.11429
ENSRNOG00000004111	0.000266328	0.000962349	1.11422
ENSRNOG00000018412	2.33574e-24	1.27715e-22	-1.11207
ENSRNOG00000013927	4.20259e-05	0.000180306	1.11156
ENSRNOG00000014237	1.91371e-06	1.07955e-05	1.11079
ENSRNOG00000001548	1.39325e-12	2.13163e-11	1.11007
ENSRNOG00000027204	2.01329e-05	9.27236e-05	1.10852
ENSRNOG00000015121	5.93431e-26	3.61062e-24	1.10845
ENSRNOG00000042587	0.00233465	0.00672023	-1.10814
ENSRNOG00000014549	7.76687e-11	9.26946e-10	-1.10793
ENSRNOG00000012698	2.84067e-10	3.06862e-09	1.10785
ENSRNOG00000031163	3.7103e-08	2.82777e-07	1.1075
ENSRNOG00000016879	1.13628e-11	1.52471e-10	-1.10738
ENSRNOG00000002680	3.43041e-26	2.13961e-24	1.10713
ENSRNOG00000021324	0.000869273	0.00279302	-1.10653
ENSRNOG00000017129	8.48295e-22	3.55711e-20	1.10544
ENSRNOG00000014711	3.69893e-07	2.36655e-06	-1.10515
ENSRNOG00000032398	8.47561e-22	3.55711e-20	1.10495
ENSRNOG00000027455	1.07859e-21	4.49244e-20	-1.10475
ENSRNOG00000013820	1.46002e-07	1.00231e-06	1.10257
ENSRNOG00000023258	3.45847e-30	2.94017e-28	1.10195
ENSRNOG00000020922	3.16233e-11	3.99703e-10	-1.10162
ENSRNOG00000011101	0.000663369	0.00219391	1.10034
ENSRNOG00000033609	3.646e-09	3.3472e-08	-1.10026
ENSRNOG00000020440	2.3128e-07	1.53183e-06	-1.09809
ENSRNOG00000046007	3.35986e-25	1.93068e-23	-1.098
ENSRNOG00000000661	7.66733e-19	2.43394e-17	-1.09793
ENSRNOG00000015061	1.55343e-11	2.05119e-10	-1.09754
ENSRNOG00000002134	0.000701795	0.0023093	1.09649
ENSRNOG00000014130	6.87564e-07	4.17109e-06	1.09627
ENSRNOG00000047507	6.07407e-06	3.12697e-05	-1.09535
ENSRNOG00000017944	0.000241515	0.000883751	-1.09388
ENSRNOG00000000169	4.52884e-17	1.17845e-15	1.09347
ENSRNOG00000012622	7.57275e-23	3.57388e-21	-1.09066
ENSRNOG00000008643	7.09616e-13	1.13795e-11	-1.09042
ENSRNOG00000010996	1.94539e-06	1.09656e-05	1.09036
ENSRNOG00000000655	8.05283e-14	1.44023e-12	1.09034
ENSRNOG00000019193	0.000489121	0.00166785	-1.08959
ENSRNOG00000034066	5.11221e-08	3.80184e-07	1.08949
ENSRNOG00000006901	1.69495e-09	1.63845e-08	-1.08931
ENSRNOG00000002667	0.00193861	0.00568975	1.08863
ENSRNOG00000007395	8.20072e-17	2.06885e-15	-1.08859
ENSRNOG00000001302	8.4781e-07	5.04943e-06	1.08752
ENSRNOG00000001404	8.06674e-28	5.78753e-26	-1.0874
ENSRNOG00000016298	5.38016e-12	7.49479e-11	1.08722
ENSRNOG00000003643	9.97836e-06	4.8818e-05	1.08497
ENSRNOG00000036693	8.52003e-13	1.34886e-11	-1.08443
ENSRNOG00000004218	5.15925e-07	3.2244e-06	1.08214
ENSRNOG00000010947	4.88706e-11	6.02365e-10	1.08199
ENSRNOG00000027839	1.2259e-08	1.0365e-07	1.08151
ENSRNOG00000020309	8.13896e-05	0.000330674	-1.08115
ENSRNOG00000007393	1.02294e-17	2.87908e-16	1.08005
ENSRNOG00000001747	0.000122641	0.000479139	1.07997
ENSRNOG00000014310	6.95037e-10	7.12958e-09	-1.07984
ENSRNOG00000046207	3.29636e-14	6.23695e-13	1.07975
ENSRNOG00000028662	5.05569e-10	5.29546e-09	-1.07623
ENSRNOG00000002414	4.84917e-09	4.34884e-08	1.07593
ENSRNOG00000012274	9.55124e-18	2.70046e-16	1.07571
ENSRNOG00000017765	6.85605e-10	7.05511e-09	1.07549
ENSRNOG00000011358	0.000252181	0.000917371	1.073
ENSRNOG00000007561	6.39841e-05	0.00026552	-1.07238
ENSRNOG00000019481	0.000698939	0.00230296	-1.07221
ENSRNOG00000016156	2.21634e-05	0.000100914	1.072
ENSRNOG00000050205	8.97296e-18	2.54857e-16	-1.07193
ENSRNOG00000004626	2.13454e-09	2.03799e-08	1.07192
ENSRNOG00000022694	6.5149e-10	6.72737e-09	-1.07153
ENSRNOG00000017801	1.87173e-24	1.03714e-22	1.0711
ENSRNOG00000004932	3.71667e-20	1.34887e-18	-1.07106
ENSRNOG00000006378	3.73676e-05	0.000162341	1.07063
ENSRNOG00000012927	2.26818e-25	1.32172e-23	1.07061
ENSRNOG00000013898	5.84092e-20	2.05375e-18	1.06994
ENSRNOG00000011044	8.46734e-11	1.00092e-09	-1.06906
ENSRNOG00000010574	3.51936e-15	7.42896e-14	1.06851
ENSRNOG00000021105	1.45221e-08	1.21461e-07	1.06764
ENSRNOG00000020635	3.46625e-26	2.15116e-24	-1.06638
ENSRNOG00000042163	2.54227e-14	4.8471e-13	1.06622
ENSRNOG00000007478	4.11326e-11	5.10538e-10	-1.06606
ENSRNOG00000025189	3.64133e-10	3.88952e-09	-1.06504
ENSRNOG00000011504	2.82105e-05	0.000125998	1.06468
ENSRNOG00000022929	6.6228e-16	1.5014e-14	1.06338
ENSRNOG00000013925	6.56648e-07	4.01296e-06	-1.06336
ENSRNOG00000042826	0.000589445	0.00197735	-1.06242
ENSRNOG00000011987	1.30012e-11	1.72589e-10	1.06221
ENSRNOG00000032042	3.94699e-17	1.04456e-15	1.06193
ENSRNOG00000018824	1.71423e-06	9.76012e-06	1.06107
ENSRNOG00000008283	4.45304e-07	2.81421e-06	1.06028
ENSRNOG00000012185	7.90571e-11	9.41705e-10	-1.05933
ENSRNOG00000048973	3.3974e-19	1.11557e-17	1.05912
ENSRNOG00000036839	2.18412e-21	8.83037e-20	1.05895
ENSRNOG00000018704	1.195e-27	8.52433e-26	1.05769
ENSRNOG00000014678	2.81915e-08	2.20626e-07	1.05696
ENSRNOG00000007307	9.50559e-13	1.49535e-11	1.05689
ENSRNOG00000018804	8.73682e-06	4.32727e-05	1.05676
ENSRNOG00000000568	1.04661e-17	2.93904e-16	-1.0567
ENSRNOG00000005353	5.98709e-27	3.95275e-25	1.05583
ENSRNOG00000047211	0.000238214	0.000872702	1.05473
ENSRNOG00000034240	4.96099e-20	1.74931e-18	1.05439
ENSRNOG00000011287	6.16738e-24	3.27135e-22	1.05415
ENSRNOG00000004873	1.0065e-10	1.17966e-09	1.05388
ENSRNOG00000050509	0.000821808	0.00265979	1.05355
ENSRNOG00000002906	1.10425e-15	2.43444e-14	-1.0534
ENSRNOG00000050424	9.85626e-27	6.43873e-25	-1.05115
ENSRNOG00000010311	7.4571e-07	4.4822e-06	-1.05072
ENSRNOG00000011329	4.26277e-17	1.11859e-15	1.05066
ENSRNOG00000014168	9.85286e-24	5.13839e-22	-1.05054
ENSRNOG00000025327	8.43259e-21	3.25048e-19	-1.0502
ENSRNOG00000016279	1.24455e-13	2.17569e-12	-1.04952
ENSRNOG00000012881	2.13339e-09	2.03799e-08	1.04945
ENSRNOG00000024239	6.88571e-23	3.26204e-21	1.04922
ENSRNOG00000015867	1.98923e-06	1.11974e-05	-1.04738
ENSRNOG00000016456	3.58221e-05	0.000156448	-1.04706
ENSRNOG00000012987	9.69723e-05	0.000386643	1.04637
ENSRNOG00000003144	4.75959e-27	3.15914e-25	-1.04591
ENSRNOG00000016308	0.000158251	0.000602518	1.0445
ENSRNOG00000019080	2.00069e-12	3.00637e-11	-1.04322
ENSRNOG00000004925	0.00155963	0.00469563	1.04278
ENSRNOG00000017277	1.16344e-11	1.55778e-10	1.04254
ENSRNOG00000019433	0.000351932	0.00123639	-1.04246
ENSRNOG00000013231	8.26693e-14	1.47639e-12	1.04212
ENSRNOG00000007814	6.69341e-16	1.51167e-14	1.04197
ENSRNOG00000014420	8.31483e-08	5.96898e-07	1.04155
ENSRNOG00000032895	6.06682e-23	2.8962e-21	-1.04124
ENSRNOG00000016405	2.04798e-13	3.49169e-12	-1.04051
ENSRNOG00000025385	2.17743e-07	1.44912e-06	-1.0387
ENSRNOG00000025518	0.000369322	0.00129091	1.03845
ENSRNOG00000017720	1.56164e-16	3.82309e-15	1.03563
ENSRNOG00000000560	5.99218e-09	5.29359e-08	-1.03506
ENSRNOG00000018524	2.92663e-20	1.08111e-18	1.03496
ENSRNOG00000018788	1.60165e-23	8.11414e-22	-1.03435
ENSRNOG00000019311	1.33034e-19	4.54881e-18	1.03426
ENSRNOG00000005984	6.77298e-07	4.12899e-06	1.03416
ENSRNOG00000022242	5.77008e-07	3.5631e-06	1.03296
ENSRNOG00000019681	2.19553e-08	1.75926e-07	-1.0325
ENSRNOG00000002474	1.54769e-17	4.28793e-16	-1.03188
ENSRNOG00000015797	7.50129e-19	2.39347e-17	-1.03146
ENSRNOG00000023969	8.33615e-05	0.000338132	1.0295
ENSRNOG00000000394	0.00035383	0.00124219	1.02922
ENSRNOG00000000070	4.37109e-11	5.41997e-10	1.02917
ENSRNOG00000020049	9.78047e-17	2.45739e-15	1.02892
ENSRNOG00000016978	2.09302e-05	9.59683e-05	1.02846
ENSRNOG00000024012	1.1223e-10	1.29822e-09	-1.02777
ENSRNOG00000004181	2.3964e-08	1.90154e-07	-1.02767
ENSRNOG00000011944	0.000970894	0.00308333	1.02752
ENSRNOG00000020020	3.6388e-22	1.58473e-20	-1.02674
ENSRNOG00000004726	1.5248e-25	9.01229e-24	1.02627
ENSRNOG00000013039	3.30661e-26	2.07281e-24	-1.02551
ENSRNOG00000047021	3.02552e-14	5.742e-13	-1.02534
ENSRNOG00000016334	0.000354704	0.00124472	1.02517
ENSRNOG00000027151	0.000612519	0.00204481	1.02493
ENSRNOG00000000250	1.10874e-23	5.75801e-22	1.02439
ENSRNOG00000049075	6.04438e-05	0.000252347	1.02415
ENSRNOG00000004660	2.46423e-14	4.7128e-13	1.02412
ENSRNOG00000002652	0.000232931	0.000854357	1.02403
ENSRNOG00000000165	3.59745e-09	3.30507e-08	-1.02384
ENSRNOG00000008487	6.85256e-11	8.27374e-10	1.02335
ENSRNOG00000023257	0.000422846	0.00146235	1.02299
ENSRNOG00000008297	4.58838e-25	2.6005e-23	1.0224
ENSRNOG00000000895	3.72775e-22	1.61216e-20	1.02185
ENSRNOG00000017463	1.23939e-13	2.16972e-12	-1.0216
ENSRNOG00000001442	7.51866e-10	7.66187e-09	-1.02124
ENSRNOG00000012049	0.000519112	0.0017614	1.02093
ENSRNOG00000013547	1.65711e-21	6.81062e-20	-1.02066
ENSRNOG00000000704	1.85063e-06	1.04504e-05	1.02015
ENSRNOG00000003645	4.82838e-16	1.11601e-14	1.01972
ENSRNOG00000001436	2.85727e-15	6.09355e-14	1.01936
ENSRNOG00000046307	3.10766e-22	1.36298e-20	-1.01899
ENSRNOG00000010268	4.35333e-08	3.28073e-07	1.01886
ENSRNOG00000024907	7.00873e-20	2.45049e-18	-1.01877
ENSRNOG00000002824	3.75038e-16	8.74995e-15	1.01874
ENSRNOG00000024917	0.000122131	0.000477444	-1.01862
ENSRNOG00000001547	6.80163e-09	5.96199e-08	1.01776
ENSRNOG00000001585	3.61553e-23	1.76677e-21	1.01725
ENSRNOG00000007720	2.32872e-22	1.03229e-20	-1.01659
ENSRNOG00000050645	2.14626e-09	2.04761e-08	-1.01585
ENSRNOG00000021732	1.56183e-24	8.693e-23	1.01574
ENSRNOG00000026420	1.23933e-12	1.91088e-11	-1.01515
ENSRNOG00000015859	1.63918e-07	1.11666e-06	-1.01472
ENSRNOG00000020083	1.74803e-06	9.9207e-06	-1.01467
ENSRNOG00000007270	0.00182726	0.00539741	1.01424
ENSRNOG00000019660	0.00191179	0.00561903	1.01384
ENSRNOG00000015717	0.000149686	0.000574137	1.01292
ENSRNOG00000020342	1.27537e-11	1.69667e-10	-1.01271
ENSRNOG00000026978	1.61694e-07	1.10211e-06	-1.01254
ENSRNOG00000004666	0.000489333	0.00166811	1.0125
ENSRNOG00000046460	5.89608e-05	0.000246737	-1.01249
ENSRNOG00000012965	1.77423e-09	1.70844e-08	1.01207
ENSRNOG00000049308	5.98214e-14	1.08712e-12	-1.01176
ENSRNOG00000015912	6.64319e-23	3.1592e-21	-1.01156
ENSRNOG00000003559	1.1756e-08	9.96011e-08	1.01129
ENSRNOG00000014509	4.47076e-15	9.35769e-14	1.00978
ENSRNOG00000031801	0.00154728	0.00466703	1.00971
ENSRNOG00000002191	2.03759e-13	3.48355e-12	-1.00918
ENSRNOG00000036680	4.40639e-14	8.18731e-13	-1.00915
ENSRNOG00000003259	3.08215e-06	1.6691e-05	1.00829
ENSRNOG00000024420	0.00129645	0.00398206	1.00773
ENSRNOG00000009084	2.34895e-23	1.17089e-21	-1.00756
ENSRNOG00000033321	6.24864e-09	5.50839e-08	1.00755
ENSRNOG00000007830	0.000298555	0.00106669	1.00703
ENSRNOG00000005386	1.01914e-06	5.97806e-06	1.00571
ENSRNOG00000016930	1.3545e-16	3.34236e-15	1.00559
ENSRNOG00000012394	3.09794e-21	1.22849e-19	1.00453
ENSRNOG00000030109	1.69711e-09	1.63926e-08	1.00424
ENSRNOG00000007755	0.000494076	0.00168336	1.00373
ENSRNOG00000026040	1.3156e-15	2.89014e-14	-1.00294
ENSRNOG00000001275	1.80683e-08	1.47639e-07	-1.00278
ENSRNOG00000017780	3.36268e-13	5.60101e-12	-1.00267
ENSRNOG00000027849	1.66938e-09	1.61499e-08	1.00199
ENSRNOG00000029449	6.99056e-06	3.55456e-05	-1.00179
ENSRNOG00000023614	0.000217722	0.000804993	1.00162
ENSRNOG00000026840	5.21915e-12	7.30327e-11	-1.00141
ENSRNOG00000017557	3.72887e-09	3.4157e-08	-1.00105
ENSRNOG00000002751	3.13923e-12	4.5572e-11	-1.00046
ENSRNOG00000014686	0.00028958	0.00103821	1.00043
ENSRNOG00000042086	7.21297e-06	3.64525e-05	0.999663
ENSRNOG00000014753	3.91955e-11	4.89431e-10	-0.999376
ENSRNOG00000000974	2.52477e-15	5.403e-14	-0.998688
ENSRNOG00000014305	0.00014794	0.000567966	0.998626
ENSRNOG00000011213	5.32772e-09	4.75055e-08	-0.998411
ENSRNOG00000018648	2.86283e-12	4.20514e-11	-0.998128
ENSRNOG00000009617	4.46319e-18	1.30346e-16	-0.997348
ENSRNOG00000027410	8.80015e-09	7.60637e-08	0.997277
ENSRNOG00000005990	1.12429e-09	1.11817e-08	-0.997164
ENSRNOG00000046171	4.73093e-24	2.52018e-22	-0.997077
ENSRNOG00000014887	0.000191617	0.000717884	-0.996703
ENSRNOG00000033169	5.44827e-08	4.03966e-07	0.996305
ENSRNOG00000021003	7.43571e-18	2.12166e-16	0.996228
ENSRNOG00000022870	1.80134e-13	3.09243e-12	0.995478
ENSRNOG00000047907	6.19531e-13	9.98652e-12	0.995011
ENSRNOG00000003075	5.88219e-23	2.81891e-21	0.994721
ENSRNOG00000015668	0.000200723	0.000747711	0.99464
ENSRNOG00000004351	6.19045e-13	9.98652e-12	0.993346
ENSRNOG00000047517	9.38177e-10	9.42124e-09	-0.992931
ENSRNOG00000014882	0.000659626	0.00218269	-0.991674
ENSRNOG00000011398	6.86999e-16	1.54671e-14	0.991274
ENSRNOG00000008618	5.8729e-18	1.69917e-16	0.991089
ENSRNOG00000043037	2.65803e-09	2.50695e-08	0.991083
ENSRNOG00000012924	1.06557e-05	5.18863e-05	0.991035
ENSRNOG00000017210	9.09831e-23	4.24542e-21	-0.990984
ENSRNOG00000024277	3.61486e-07	2.32475e-06	0.990564
ENSRNOG00000016491	7.33494e-07	4.41734e-06	0.990428
ENSRNOG00000013919	2.57457e-14	4.90116e-13	-0.990375
ENSRNOG00000018106	2.37829e-06	1.31724e-05	-0.989575
ENSRNOG00000002980	2.87005e-21	1.14913e-19	0.988203
ENSRNOG00000006632	3.89633e-09	3.55598e-08	0.988068
ENSRNOG00000028353	1.10549e-17	3.09738e-16	0.988029
ENSRNOG00000009088	2.21736e-20	8.26483e-19	0.987377
ENSRNOG00000014202	1.29524e-07	8.97629e-07	0.987296
ENSRNOG00000037165	8.32977e-06	4.14219e-05	-0.98723
ENSRNOG00000046968	0.00153645	0.00463774	0.986462
ENSRNOG00000012477	0.00257185	0.00730308	0.986223
ENSRNOG00000012349	4.39025e-20	1.57037e-18	0.986199
ENSRNOG00000028652	5.4813e-08	4.06173e-07	-0.985743
ENSRNOG00000006674	0.000357586	0.00125377	0.985571
ENSRNOG00000000567	1.09855e-16	2.7435e-15	0.985113
ENSRNOG00000020480	1.37929e-12	2.11616e-11	-0.984652
ENSRNOG00000018533	2.32864e-19	7.81163e-18	-0.984052
ENSRNOG00000026407	3.85235e-09	3.52101e-08	-0.983987
ENSRNOG00000005064	5.02134e-05	0.00021315	0.983763
ENSRNOG00000002028	9.49024e-16	2.10721e-14	-0.983722
ENSRNOG00000021817	1.67541e-21	6.86309e-20	0.98366
ENSRNOG00000050964	3.7803e-05	0.000164002	0.983093
ENSRNOG00000004602	1.08448e-14	2.16757e-13	0.982339
ENSRNOG00000022712	4.59134e-08	3.44753e-07	0.982338
ENSRNOG00000004679	0.000211328	0.000783687	-0.981273
ENSRNOG00000037238	2.28467e-15	4.91462e-14	0.980581
ENSRNOG00000000034	2.43535e-11	3.11624e-10	0.980511
ENSRNOG00000018145	1.47273e-10	1.66328e-09	-0.980473
ENSRNOG00000002342	9.06712e-18	2.56943e-16	-0.979013
ENSRNOG00000008602	0.00150103	0.0045441	0.977751
ENSRNOG00000000609	2.78273e-23	1.37607e-21	0.977494
ENSRNOG00000010434	1.01824e-19	3.51067e-18	0.977165
ENSRNOG00000020153	7.50685e-06	3.77951e-05	-0.976685
ENSRNOG00000007327	5.87071e-11	7.13685e-10	-0.975882
ENSRNOG00000004101	1.55954e-08	1.29392e-07	-0.974929
ENSRNOG00000012664	1.05033e-09	1.04845e-08	0.974601
ENSRNOG00000049918	1.38054e-13	2.39655e-12	0.974393
ENSRNOG00000024000	0.000344882	0.00121438	-0.973819
ENSRNOG00000012458	8.13156e-05	0.000330481	-0.973797
ENSRNOG00000007564	0.000372304	0.00129877	-0.973538
ENSRNOG00000011820	0.000424422	0.00146616	0.973261
ENSRNOG00000033772	3.55858e-20	1.30292e-18	0.973228
ENSRNOG00000003186	0.000953938	0.00303597	-0.971798
ENSRNOG00000024813	2.44648e-06	1.34959e-05	0.970306
ENSRNOG00000000540	2.86344e-16	6.75686e-15	-0.970095
ENSRNOG00000020597	9.30315e-07	5.50647e-06	0.96999
ENSRNOG00000004667	9.83249e-08	6.94994e-07	-0.969432
ENSRNOG00000012149	3.98566e-09	3.62949e-08	-0.96872
ENSRNOG00000012318	3.35852e-11	4.23207e-10	0.968591
ENSRNOG00000012419	8.7588e-05	0.000353198	-0.967982
ENSRNOG00000011647	1.18301e-10	1.36211e-09	0.967718
ENSRNOG00000007280	1.23742e-23	6.32051e-22	-0.965773
ENSRNOG00000024505	0.00181173	0.00535791	-0.965201
ENSRNOG00000018198	2.36298e-11	3.02989e-10	0.964395
ENSRNOG00000015762	3.71515e-20	1.34887e-18	-0.96432
ENSRNOG00000020497	3.62864e-15	7.63367e-14	0.96407
ENSRNOG00000009870	2.88197e-10	3.11052e-09	0.963506
ENSRNOG00000046666	8.08385e-06	4.03607e-05	-0.963238
ENSRNOG00000004951	3.14209e-11	3.97549e-10	-0.962913
ENSRNOG00000004192	1.63835e-09	1.58868e-08	0.962676
ENSRNOG00000034203	0.000368368	0.00128794	-0.960719
ENSRNOG00000015848	3.41467e-13	5.67374e-12	-0.960232
ENSRNOG00000014834	1.72186e-19	5.82335e-18	0.960034
ENSRNOG00000008195	6.41709e-22	2.70915e-20	0.95998
ENSRNOG00000002660	2.25903e-05	0.000102632	0.959382
ENSRNOG00000050624	2.26055e-12	3.36427e-11	-0.959265
ENSRNOG00000002937	5.51483e-05	0.00023227	-0.958814
ENSRNOG00000007076	0.00251384	0.00716615	-0.958424
ENSRNOG00000005450	6.6059e-05	0.00027349	0.958284
ENSRNOG00000029292	8.79823e-10	8.8928e-09	0.958155
ENSRNOG00000026702	5.9483e-06	3.07114e-05	0.957821
ENSRNOG00000019020	1.52758e-11	2.01921e-10	-0.957634
ENSRNOG00000001864	0.000210854	0.000782163	0.957628
ENSRNOG00000004698	3.02962e-05	0.000134443	0.957408
ENSRNOG00000030888	9.13457e-23	4.24638e-21	0.957364
ENSRNOG00000028255	2.57352e-19	8.54077e-18	0.957308
ENSRNOG00000042980	7.63614e-11	9.12222e-10	0.957061
ENSRNOG00000018149	3.98893e-23	1.93401e-21	0.956702
ENSRNOG00000018785	1.58037e-10	1.76876e-09	-0.956676
ENSRNOG00000009491	6.80083e-07	4.1419e-06	0.956638
ENSRNOG00000020948	1.67922e-05	7.83645e-05	-0.95662
ENSRNOG00000027295	0.0010428	0.00328427	-0.956007
ENSRNOG00000016032	8.52334e-21	3.27529e-19	-0.955719
ENSRNOG00000026527	7.01935e-05	0.000289449	0.955369
ENSRNOG00000043044	3.96516e-10	4.21006e-09	0.955266
ENSRNOG00000020426	3.88368e-22	1.67376e-20	0.955196
ENSRNOG00000017050	0.00112577	0.00351613	-0.95477
ENSRNOG00000013737	4.26911e-20	1.53589e-18	-0.954531
ENSRNOG00000004172	1.16754e-21	4.84667e-20	-0.9545
ENSRNOG00000045999	7.86854e-05	0.000320526	-0.953747
ENSRNOG00000001443	2.4058e-18	7.28312e-17	-0.953742
ENSRNOG00000000145	4.57803e-05	0.000195468	0.953428
ENSRNOG00000020029	9.39564e-17	2.36549e-15	-0.953369
ENSRNOG00000002275	4.37373e-12	6.16895e-11	0.953358
ENSRNOG00000030830	7.26546e-08	5.25212e-07	0.953337
ENSRNOG00000019915	1.0066e-20	3.84428e-19	-0.952889
ENSRNOG00000050655	3.62356e-20	1.32281e-18	0.952832
ENSRNOG00000030238	0.00117831	0.00365903	-0.952811
ENSRNOG00000005814	0.000317795	0.00112731	0.952453
ENSRNOG00000024201	0.00200523	0.00586863	-0.952301
ENSRNOG00000050072	6.79948e-07	4.1419e-06	-0.951988
ENSRNOG00000007947	1.08576e-10	1.26066e-09	-0.951265
ENSRNOG00000012799	3.15535e-18	9.41448e-17	0.950957
ENSRNOG00000010549	1.76842e-05	8.22701e-05	0.950724
ENSRNOG00000024135	1.4689e-10	1.66048e-09	-0.950703
ENSRNOG00000049681	2.08923e-15	4.50201e-14	-0.950599
ENSRNOG00000006913	7.52173e-11	8.99432e-10	-0.949996
ENSRNOG00000007584	1.71562e-19	5.81809e-18	0.949853
ENSRNOG00000004783	0.000852868	0.00274599	-0.949116
ENSRNOG00000020862	8.98477e-23	4.20826e-21	0.948984
ENSRNOG00000019824	9.19443e-20	3.17887e-18	0.948827
ENSRNOG00000008855	7.31732e-17	1.86494e-15	0.948227
ENSRNOG00000008517	1.42766e-22	6.49089e-21	0.948217
ENSRNOG00000001457	7.4746e-09	6.52424e-08	-0.948132
ENSRNOG00000014720	4.29592e-14	8.01819e-13	-0.947825
ENSRNOG00000004588	2.47729e-18	7.46313e-17	0.947401
ENSRNOG00000008405	6.08779e-11	7.37907e-10	-0.947205
ENSRNOG00000031778	2.19071e-18	6.66448e-17	0.946971
ENSRNOG00000038973	1.47535e-16	3.62614e-15	-0.946739
ENSRNOG00000005284	6.82281e-07	4.14715e-06	-0.946652
ENSRNOG00000049988	1.2607e-11	1.67895e-10	0.946504
ENSRNOG00000014713	3.36192e-13	5.60101e-12	0.945616
ENSRNOG00000004540	0.00344042	0.00943701	-0.945272
ENSRNOG00000009125	3.23981e-16	7.63046e-15	0.944883
ENSRNOG00000020544	4.74276e-15	9.86049e-14	-0.944059
ENSRNOG00000006004	1.30101e-22	5.95874e-21	0.943063
ENSRNOG00000016584	1.39806e-06	8.0823e-06	0.942714
ENSRNOG00000002844	0.000119409	0.000467837	0.942647
ENSRNOG00000004503	2.22521e-06	1.23965e-05	-0.941517
ENSRNOG00000048870	0.00160791	0.0048218	-0.941499
ENSRNOG00000020883	1.15629e-07	8.09466e-07	-0.941446
ENSRNOG00000009331	1.69856e-11	2.23095e-10	0.939853
ENSRNOG00000027259	3.8949e-06	2.07305e-05	0.939739
ENSRNOG00000024839	2.66289e-22	1.17622e-20	-0.939707
ENSRNOG00000021068	8.40507e-20	2.92223e-18	0.939567
ENSRNOG00000010750	3.11539e-09	2.89433e-08	0.93942
ENSRNOG00000009239	2.5204e-10	2.73934e-09	-0.939376
ENSRNOG00000028781	1.13874e-17	3.17619e-16	-0.938809
ENSRNOG00000020663	5.12802e-22	2.17976e-20	0.938004
ENSRNOG00000006052	4.51169e-22	1.931e-20	-0.93783
ENSRNOG00000024733	0.000109556	0.000432235	-0.937782
ENSRNOG00000027405	2.72037e-08	2.13299e-07	0.937667
ENSRNOG00000017874	1.64157e-12	2.4939e-11	0.937566
ENSRNOG00000001189	3.79699e-09	3.47554e-08	0.937284
ENSRNOG00000018781	4.0376e-14	7.58165e-13	0.937015
ENSRNOG00000005302	1.47467e-09	1.44031e-08	-0.935108
ENSRNOG00000013987	0.0035667	0.00976183	0.935017
ENSRNOG00000014338	4.22969e-18	1.24405e-16	0.934193
ENSRNOG00000021628	1.84189e-07	1.24045e-06	-0.933458
ENSRNOG00000020119	0.00132662	0.00406868	-0.933145
ENSRNOG00000050204	9.03528e-11	1.06299e-09	-0.932469
ENSRNOG00000004006	1.09532e-10	1.27057e-09	0.932294
ENSRNOG00000010048	0.00155417	0.00468555	-0.931871
ENSRNOG00000001431	6.75473e-09	5.92926e-08	0.931824
ENSRNOG00000027921	5.53491e-19	1.7844e-17	0.93171
ENSRNOG00000003866	0.00111934	0.0034978	0.931644
ENSRNOG00000017163	3.04779e-07	1.9837e-06	0.930593
ENSRNOG00000007255	2.42928e-06	1.34129e-05	-0.930177
ENSRNOG00000033583	4.57781e-05	0.000195468	-0.930111
ENSRNOG00000028677	3.10915e-08	2.41343e-07	0.929733
ENSRNOG00000011762	4.38367e-17	1.14548e-15	0.92732
ENSRNOG00000001425	7.23972e-07	4.36847e-06	0.927289
ENSRNOG00000012089	6.01656e-16	1.38036e-14	0.927244
ENSRNOG00000050206	0.000127632	0.000496603	-0.92675
ENSRNOG00000011815	4.04858e-10	4.29496e-09	0.925799
ENSRNOG00000020391	6.78355e-17	1.73603e-15	0.925744
ENSRNOG00000021663	2.54142e-07	1.67165e-06	0.92488
ENSRNOG00000003069	2.44981e-05	0.000110531	0.924723
ENSRNOG00000020308	8.06766e-13	1.28215e-11	-0.924676
ENSRNOG00000026211	3.36804e-08	2.59009e-07	-0.924492
ENSRNOG00000008005	1.21467e-07	8.47464e-07	0.924254
ENSRNOG00000042432	6.3955e-05	0.000265488	-0.923971
ENSRNOG00000003279	3.08643e-12	4.48955e-11	-0.923689
ENSRNOG00000006304	7.24188e-16	1.6225e-14	0.923595
ENSRNOG00000024139	2.68182e-07	1.7547e-06	-0.923521
ENSRNOG00000000589	7.45104e-12	1.01517e-10	-0.922882
ENSRNOG00000019414	1.0686e-08	9.12836e-08	0.922339
ENSRNOG00000050343	0.000395389	0.00137467	0.920782
ENSRNOG00000002294	7.1803e-07	4.33472e-06	-0.92068
ENSRNOG00000019018	5.98853e-08	4.40603e-07	0.920569
ENSRNOG00000001060	7.24944e-12	9.8988e-11	-0.920499
ENSRNOG00000008214	6.82499e-15	1.39329e-13	-0.920247
ENSRNOG00000014742	4.05004e-09	3.68272e-08	0.919801
ENSRNOG00000005479	0.000391467	0.00136218	-0.919418
ENSRNOG00000002202	9.72865e-08	6.88438e-07	0.919324
ENSRNOG00000005749	4.15229e-09	3.76466e-08	0.918769
ENSRNOG00000021916	5.25264e-11	6.42959e-10	-0.91851
ENSRNOG00000005933	0.000101004	0.000401044	0.918247
ENSRNOG00000010448	6.54206e-18	1.87963e-16	0.918169
ENSRNOG00000010011	9.89016e-05	0.000393325	-0.918128
ENSRNOG00000015517	5.98472e-07	3.68281e-06	-0.918035
ENSRNOG00000007077	4.55868e-15	9.52565e-14	0.91679
ENSRNOG00000023023	5.41263e-10	5.65026e-09	-0.916486
ENSRNOG00000014508	1.61819e-17	4.46334e-16	-0.915923
ENSRNOG00000014188	1.77302e-07	1.19863e-06	0.915705
ENSRNOG00000016112	2.07456e-05	9.52192e-05	0.915302
ENSRNOG00000010516	1.32317e-05	6.29484e-05	0.915113
ENSRNOG00000024635	1.00289e-05	4.90283e-05	0.915077
ENSRNOG00000046630	3.38278e-12	4.85708e-11	-0.91434
ENSRNOG00000008088	6.11548e-06	3.14543e-05	0.913773
ENSRNOG00000006355	1.12913e-17	3.15647e-16	-0.911788
ENSRNOG00000033217	5.68478e-09	5.03637e-08	0.911323
ENSRNOG00000013239	3.5877e-12	5.11258e-11	0.910858
ENSRNOG00000012002	3.25587e-08	2.5163e-07	0.910455
ENSRNOG00000015796	2.27024e-13	3.84871e-12	-0.910418
ENSRNOG00000029740	1.59297e-07	1.08696e-06	0.910412
ENSRNOG00000019630	0.000365761	0.00128027	-0.910262
ENSRNOG00000012962	1.28639e-16	3.19334e-15	-0.909781
ENSRNOG00000019340	2.89256e-17	7.72096e-16	-0.909297
ENSRNOG00000017575	9.77484e-15	1.97598e-13	0.908077
ENSRNOG00000014714	0.00203486	0.00594415	-0.907955
ENSRNOG00000006341	3.11263e-08	2.41463e-07	-0.907945
ENSRNOG00000031342	7.85531e-05	0.000320092	0.907865
ENSRNOG00000014479	1.80691e-14	3.52079e-13	0.907527
ENSRNOG00000006334	1.59362e-06	9.12782e-06	-0.907359
ENSRNOG00000000457	5.25266e-11	6.42959e-10	0.907065
ENSRNOG00000009046	6.36905e-17	1.63332e-15	0.906563
ENSRNOG00000002244	2.0316e-05	9.34745e-05	0.905838
ENSRNOG00000004303	6.74353e-07	4.11306e-06	0.90582
ENSRNOG00000002926	1.39089e-14	2.74027e-13	0.905528
ENSRNOG00000028651	7.0572e-06	3.57941e-05	-0.904981
ENSRNOG00000014297	3.75701e-13	6.23422e-12	0.904777
ENSRNOG00000045743	0.00160675	0.00481946	-0.903109
ENSRNOG00000018359	2.56502e-08	2.02268e-07	0.902976
ENSRNOG00000021046	1.01483e-05	4.95518e-05	-0.902508
ENSRNOG00000045568	9.68082e-19	3.01905e-17	0.902429
ENSRNOG00000007158	4.49343e-11	5.56611e-10	0.902213
ENSRNOG00000012001	1.08272e-15	2.39122e-14	0.901939
ENSRNOG00000006940	2.24353e-09	2.13261e-08	0.901895
ENSRNOG00000022466	2.97436e-10	3.20189e-09	0.901892
ENSRNOG00000015396	2.70343e-14	5.13859e-13	0.901233
ENSRNOG00000032215	1.20696e-09	1.19369e-08	0.89965
ENSRNOG00000004284	4.94149e-18	1.43976e-16	0.899004
ENSRNOG00000004484	4.90533e-14	9.06026e-13	-0.898929
ENSRNOG00000042389	2.77571e-16	6.57482e-15	0.89868
ENSRNOG00000014588	3.9003e-12	5.54531e-11	0.897956
ENSRNOG00000022975	2.6318e-07	1.72471e-06	0.897839
ENSRNOG00000012360	2.45638e-08	1.94443e-07	0.897833
ENSRNOG00000001111	1.47487e-05	6.94728e-05	-0.89699
ENSRNOG00000023639	3.8057e-09	3.48094e-08	-0.896833
ENSRNOG00000014071	1.04318e-10	1.21691e-09	-0.896375
ENSRNOG00000005374	1.65973e-07	1.12756e-06	0.895909
ENSRNOG00000004104	2.39761e-08	1.90154e-07	-0.895726
ENSRNOG00000018109	5.15115e-15	1.06738e-13	0.895644
ENSRNOG00000013452	3.57796e-09	3.2896e-08	0.895435
ENSRNOG00000002764	1.29099e-14	2.5597e-13	0.895296
ENSRNOG00000008067	1.01808e-06	5.97467e-06	0.895003
ENSRNOG00000020541	6.33512e-05	0.000263334	-0.894898
ENSRNOG00000014205	1.39643e-08	1.1727e-07	0.893709
ENSRNOG00000042716	5.48116e-07	3.39991e-06	-0.893296
ENSRNOG00000002682	1.40645e-06	8.11947e-06	-0.893289
ENSRNOG00000008301	5.76871e-14	1.05141e-12	0.892356
ENSRNOG00000010706	1.26578e-12	1.94925e-11	0.891185
ENSRNOG00000000936	1.08284e-14	2.16757e-13	-0.890904
ENSRNOG00000014511	0.000309422	0.00110076	0.890728
ENSRNOG00000019458	3.83782e-20	1.38878e-18	-0.890695
ENSRNOG00000008288	1.85563e-16	4.50726e-15	0.890276
ENSRNOG00000007972	2.31862e-14	4.46181e-13	-0.890083
ENSRNOG00000016219	0.000152832	0.000585297	-0.888667
ENSRNOG00000009156	1.36489e-17	3.78994e-16	0.888565
ENSRNOG00000018214	0.000366401	0.00128214	0.88775
ENSRNOG00000023762	0.0027997	0.00788446	-0.887538
ENSRNOG00000006649	1.1276e-19	3.87694e-18	-0.887032
ENSRNOG00000005823	1.893e-18	5.83025e-17	0.886931
ENSRNOG00000036627	0.00274602	0.00775333	0.886705
ENSRNOG00000020578	2.17118e-10	2.38063e-09	-0.88669
ENSRNOG00000049215	6.16131e-10	6.38882e-09	-0.886369
ENSRNOG00000006244	4.60594e-05	0.000196592	-0.885796
ENSRNOG00000003661	8.4704e-18	2.41135e-16	0.885599
ENSRNOG00000009789	7.61296e-12	1.0361e-10	-0.885214
ENSRNOG00000011402	6.03798e-15	1.23873e-13	0.885057
ENSRNOG00000003268	2.09048e-14	4.04791e-13	0.884777
ENSRNOG00000007606	1.06059e-09	1.05651e-08	-0.883933
ENSRNOG00000004521	1.86355e-16	4.51765e-15	0.883707
ENSRNOG00000042848	1.03195e-10	1.20495e-09	0.883612
ENSRNOG00000030628	1.41715e-15	3.10771e-14	0.883592
ENSRNOG00000008904	3.90606e-08	2.96345e-07	0.883047
ENSRNOG00000022141	0.000946446	0.00301445	0.882981
ENSRNOG00000022455	3.29107e-10	3.52448e-09	-0.882476
ENSRNOG00000010650	9.85458e-13	1.54438e-11	0.881895
ENSRNOG00000003296	0.000132564	0.000513382	0.881197
ENSRNOG00000031950	7.57441e-05	0.000310071	-0.880991
ENSRNOG00000039204	3.04931e-08	2.37143e-07	0.880743
ENSRNOG00000003578	5.29274e-12	7.3896e-11	0.880558
ENSRNOG00000002450	5.21325e-12	7.30326e-11	0.880138
ENSRNOG00000008113	3.39511e-09	3.1331e-08	0.879597
ENSRNOG00000011800	2.45981e-05	0.000110939	0.879538
ENSRNOG00000010768	9.28713e-19	2.90357e-17	0.879159
ENSRNOG00000018400	3.36826e-12	4.84437e-11	-0.879144
ENSRNOG00000020110	7.38091e-13	1.18057e-11	-0.877938
ENSRNOG00000036622	4.64181e-07	2.92458e-06	-0.877933
ENSRNOG00000010716	1.51731e-18	4.69648e-17	-0.877929
ENSRNOG00000015597	4.88542e-10	5.12577e-09	-0.877662
ENSRNOG00000037148	3.47594e-06	1.86365e-05	-0.877485
ENSRNOG00000046327	1.52207e-08	1.26706e-07	0.876548
ENSRNOG00000048397	1.44799e-05	6.83104e-05	-0.876326
ENSRNOG00000018532	1.82198e-09	1.75306e-08	0.87553
ENSRNOG00000003728	8.92229e-20	3.09339e-18	-0.875325
ENSRNOG00000012911	3.68803e-07	2.36079e-06	-0.875237
ENSRNOG00000015218	1.62202e-08	1.33936e-07	-0.873599
ENSRNOG00000007829	2.69607e-15	5.75966e-14	-0.873582
ENSRNOG00000026941	0.00330344	0.0091096	-0.873325
ENSRNOG00000003463	6.96303e-18	1.99136e-16	-0.873306
ENSRNOG00000037162	4.45113e-18	1.30301e-16	0.873212
ENSRNOG00000015235	1.57233e-06	9.01418e-06	-0.87298
ENSRNOG00000012692	1.47489e-09	1.44031e-08	0.872949
ENSRNOG00000032948	1.73248e-19	5.84335e-18	-0.872949
ENSRNOG00000021365	3.49433e-07	2.25307e-06	-0.872285
ENSRNOG00000020698	1.65387e-19	5.62405e-18	-0.872214
ENSRNOG00000016390	2.89626e-11	3.68702e-10	0.87127
ENSRNOG00000015692	2.80337e-17	7.49901e-16	0.870971
ENSRNOG00000038483	1.47672e-08	1.23345e-07	0.870898
ENSRNOG00000015179	7.25073e-11	8.70368e-10	-0.87079
ENSRNOG00000050445	2.60057e-19	8.60754e-18	-0.87055
ENSRNOG00000015347	5.77565e-05	0.000242105	-0.870143
ENSRNOG00000018338	3.90465e-05	0.000169112	-0.870109
ENSRNOG00000021704	1.80654e-05	8.3949e-05	-0.869698
ENSRNOG00000028273	0.000295953	0.00105891	0.869689
ENSRNOG00000000833	2.25485e-12	3.35981e-11	-0.869625
ENSRNOG00000016361	0.00162846	0.00487281	0.869464
ENSRNOG00000037227	3.77225e-06	2.01122e-05	0.868984
ENSRNOG00000047499	5.94201e-15	1.22106e-13	0.868767
ENSRNOG00000019017	0.000829101	0.00268059	0.868028
ENSRNOG00000010608	7.74356e-05	0.00031585	-0.867994
ENSRNOG00000008065	8.17204e-19	2.5744e-17	-0.867565
ENSRNOG00000007102	0.00168507	0.00502283	-0.867498
ENSRNOG00000016545	1.26021e-13	2.19997e-12	-0.867327
ENSRNOG00000024557	0.00199076	0.00582903	-0.866942
ENSRNOG00000015152	2.11112e-11	2.721e-10	-0.866803
ENSRNOG00000020298	4.70095e-19	1.53411e-17	0.866003
ENSRNOG00000008218	1.20829e-11	1.61262e-10	-0.865313
ENSRNOG00000012430	0.00121604	0.00376303	-0.864598
ENSRNOG00000013409	3.09997e-06	1.67655e-05	-0.864313
ENSRNOG00000049270	2.00652e-12	3.01147e-11	0.863695
ENSRNOG00000014879	3.53017e-19	1.15611e-17	-0.863582
ENSRNOG00000009683	5.91335e-16	1.3592e-14	0.86354
ENSRNOG00000049123	1.71191e-06	9.75137e-06	-0.862384
ENSRNOG00000029447	1.07003e-14	2.1456e-13	0.862292
ENSRNOG00000031576	1.80057e-06	1.01862e-05	-0.862264
ENSRNOG00000009609	5.38179e-09	4.78845e-08	0.862196
ENSRNOG00000020185	7.06425e-12	9.6672e-11	-0.862099
ENSRNOG00000003977	0.00153452	0.00463304	0.862052
ENSRNOG00000011377	7.08026e-08	5.13319e-07	0.861861
ENSRNOG00000020004	5.53422e-10	5.76265e-09	0.861516
ENSRNOG00000016949	2.04116e-13	3.48486e-12	-0.861268
ENSRNOG00000003497	9.31503e-08	6.61053e-07	0.860836
ENSRNOG00000022922	1.62295e-08	1.33936e-07	-0.860192
ENSRNOG00000012791	2.34286e-17	6.30793e-16	0.859897
ENSRNOG00000020952	4.87217e-06	2.55809e-05	-0.859605
ENSRNOG00000013510	5.75431e-11	7.00908e-10	-0.859594
ENSRNOG00000001449	5.81711e-19	1.87052e-17	0.858949
ENSRNOG00000010922	7.50497e-15	1.52458e-13	0.858923
ENSRNOG00000013177	0.000282484	0.0010154	0.857742
ENSRNOG00000004789	4.62622e-15	9.65052e-14	0.857647
ENSRNOG00000010390	2.53742e-12	3.75829e-11	-0.857336
ENSRNOG00000000891	2.43589e-10	2.65678e-09	-0.85606
ENSRNOG00000001309	0.00010051	0.000399339	0.855871
ENSRNOG00000028624	2.14915e-06	1.20159e-05	-0.855822
ENSRNOG00000015236	3.26736e-18	9.72528e-17	0.855504
ENSRNOG00000047257	1.03851e-12	1.62138e-11	0.855393
ENSRNOG00000008116	3.02108e-11	3.83411e-10	-0.855193
ENSRNOG00000008378	1.69792e-11	2.23095e-10	-0.855111
ENSRNOG00000009481	5.27412e-10	5.5103e-09	0.854993
ENSRNOG00000014490	1.43578e-08	1.20168e-07	-0.854879
ENSRNOG00000008046	0.00319214	0.00885382	0.854658
ENSRNOG00000005865	9.21422e-19	2.88805e-17	0.854324
ENSRNOG00000007532	0.002364	0.00679692	0.854073
ENSRNOG00000024712	5.29768e-09	4.72716e-08	0.853749
ENSRNOG00000011541	3.19254e-08	2.4689e-07	0.853666
ENSRNOG00000020330	1.91434e-06	1.07955e-05	0.853631
ENSRNOG00000007946	4.6476e-15	9.67886e-14	0.852851
ENSRNOG00000012980	6.11762e-06	3.14543e-05	0.852568
ENSRNOG00000050857	0.00243983	0.00698897	-0.85239
ENSRNOG00000021919	7.51715e-07	4.51611e-06	0.852338
ENSRNOG00000011826	3.94152e-05	0.000170556	-0.851426
ENSRNOG00000036699	4.07725e-11	5.07083e-10	0.851345
ENSRNOG00000005275	5.28347e-11	6.45457e-10	-0.851113
ENSRNOG00000002636	1.64485e-17	4.52681e-16	-0.850978
ENSRNOG00000047276	2.82837e-13	4.75044e-12	0.850637
ENSRNOG00000031081	2.67622e-08	2.10369e-07	-0.850387
ENSRNOG00000009338	5.46823e-09	4.85492e-08	0.850375
ENSRNOG00000026177	3.86417e-13	6.40348e-12	-0.850321
ENSRNOG00000000802	0.00020386	0.000758258	-0.850276
ENSRNOG00000017641	3.27135e-05	0.000144088	0.849668
ENSRNOG00000016975	9.69475e-13	1.52126e-11	-0.849521
ENSRNOG00000011627	5.36377e-17	1.38698e-15	0.849122
ENSRNOG00000037620	7.22945e-14	1.30614e-12	0.849048
ENSRNOG00000049900	3.50133e-09	3.22392e-08	0.848982
ENSRNOG00000017181	8.38295e-15	1.69738e-13	0.848688
ENSRNOG00000006727	1.99211e-08	1.61082e-07	-0.848386
ENSRNOG00000022372	6.23381e-18	1.79522e-16	0.847905
ENSRNOG00000007054	2.49477e-11	3.189e-10	0.847599
ENSRNOG00000013162	0.00140679	0.00428492	0.847565
ENSRNOG00000021729	4.15297e-05	0.000178547	0.847519
ENSRNOG00000001957	7.00426e-09	6.13528e-08	-0.847127
ENSRNOG00000009995	3.65822e-08	2.79077e-07	0.845791
ENSRNOG00000047158	3.33019e-12	4.80518e-11	-0.845774
ENSRNOG00000006966	1.00464e-14	2.02429e-13	-0.845732
ENSRNOG00000010625	0.000472532	0.0016175	0.844591
ENSRNOG00000015450	1.60846e-16	3.92223e-15	-0.84454
ENSRNOG00000005936	0.000266822	0.00096385	0.844403
ENSRNOG00000036604	1.89516e-08	1.53844e-07	0.844289
ENSRNOG00000020626	3.48553e-09	3.21176e-08	-0.843776
ENSRNOG00000013721	8.80202e-08	6.286e-07	0.843494
ENSRNOG00000017528	0.000563899	0.00190297	-0.843481
ENSRNOG00000019854	9.1579e-06	4.51063e-05	0.843464
ENSRNOG00000033654	0.00152803	0.00461683	-0.84329
ENSRNOG00000022764	0.00223183	0.0064542	0.843222
ENSRNOG00000007398	8.37943e-08	6.01188e-07	-0.842439
ENSRNOG00000004616	2.23265e-11	2.8687e-10	0.842428
ENSRNOG00000006871	4.18319e-05	0.000179598	-0.842296
ENSRNOG00000015645	8.70193e-08	6.22527e-07	0.841504
ENSRNOG00000038881	2.04297e-14	3.96209e-13	0.841338
ENSRNOG00000018606	0.00259885	0.00737301	-0.841203
ENSRNOG00000017133	3.04566e-18	9.10911e-17	-0.841203
ENSRNOG00000003104	2.17288e-05	9.92265e-05	0.841061
ENSRNOG00000025832	3.00335e-18	9.00425e-17	-0.840647
ENSRNOG00000008989	0.000985998	0.00312678	-0.840179
ENSRNOG00000021176	6.70675e-06	3.42287e-05	0.839326
ENSRNOG00000046313	2.65504e-09	2.50604e-08	0.838442
ENSRNOG00000005352	0.000221031	0.000815529	0.838418
ENSRNOG00000013668	1.30258e-07	9.01205e-07	0.838346
ENSRNOG00000021847	3.13151e-05	0.00013842	0.838003
ENSRNOG00000028919	4.0126e-13	6.62293e-12	0.837972
ENSRNOG00000021110	1.07585e-05	5.23255e-05	0.837625
ENSRNOG00000011167	1.73764e-06	9.87073e-06	-0.837573
ENSRNOG00000013809	2.35088e-16	5.63303e-15	0.837186
ENSRNOG00000019228	5.64379e-12	7.83565e-11	-0.837157
ENSRNOG00000045795	8.8828e-10	8.97098e-09	-0.837099
ENSRNOG00000003328	1.39567e-11	1.84878e-10	-0.836923
ENSRNOG00000025625	1.28606e-05	6.13944e-05	-0.836789
ENSRNOG00000023807	2.08948e-11	2.69591e-10	0.836584
ENSRNOG00000037229	5.88729e-06	3.04217e-05	-0.836381
ENSRNOG00000037160	3.38884e-12	4.85708e-11	-0.836373
ENSRNOG00000007405	1.22276e-12	1.88767e-11	-0.836333
ENSRNOG00000010783	5.01599e-15	1.04111e-13	0.836207
ENSRNOG00000000805	7.7421e-07	4.64003e-06	0.83587
ENSRNOG00000045949	4.04537e-12	5.73841e-11	-0.835062
ENSRNOG00000008239	2.07408e-17	5.65791e-16	-0.83473
ENSRNOG00000019374	2.14262e-11	2.75587e-10	-0.834442
ENSRNOG00000017309	3.12048e-06	1.68691e-05	0.834164
ENSRNOG00000043388	2.31239e-17	6.23943e-16	-0.833744
ENSRNOG00000006227	3.38301e-15	7.16551e-14	0.833716
ENSRNOG00000015415	6.08597e-07	3.73956e-06	0.833377
ENSRNOG00000037715	0.000128011	0.000497924	-0.833169
ENSRNOG00000002309	8.42315e-11	9.96646e-10	0.832904
ENSRNOG00000014049	8.1947e-09	7.10284e-08	0.83261
ENSRNOG00000023579	1.11013e-05	5.37191e-05	0.832468
ENSRNOG00000014254	4.35631e-07	2.76575e-06	-0.832107
ENSRNOG00000022555	7.96327e-08	5.72986e-07	-0.831521
ENSRNOG00000014365	0.000619546	0.00206493	-0.831076
ENSRNOG00000021201	1.40121e-12	2.13922e-11	0.830963
ENSRNOG00000005807	4.8658e-05	0.000206901	0.830606
ENSRNOG00000009192	2.05564e-11	2.65501e-10	-0.830533
ENSRNOG00000013314	2.4282e-05	0.000109636	0.830403
ENSRNOG00000014258	4.63675e-11	5.7322e-10	0.829995
ENSRNOG00000009358	4.08546e-07	2.60045e-06	0.82988
ENSRNOG00000016257	4.32612e-06	2.28396e-05	0.829667
ENSRNOG00000014182	0.000488386	0.0016658	-0.829603
ENSRNOG00000049062	3.21827e-09	2.98098e-08	-0.828963
ENSRNOG00000024008	2.71009e-06	1.48249e-05	-0.828721
ENSRNOG00000006000	1.06896e-13	1.88197e-12	0.828545
ENSRNOG00000045571	7.53242e-05	0.000308658	0.827865
ENSRNOG00000016342	2.72061e-06	1.48759e-05	-0.827853
ENSRNOG00000017887	9.11557e-07	5.40059e-06	-0.826678
ENSRNOG00000025231	7.42066e-07	4.46462e-06	-0.826505
ENSRNOG00000019752	3.08269e-17	8.21081e-16	-0.825935
ENSRNOG00000004555	0.000558698	0.00188747	-0.825581
ENSRNOG00000003778	7.16133e-05	0.000294716	0.825377
ENSRNOG00000011530	2.05026e-06	1.151e-05	-0.825101
ENSRNOG00000049952	1.86613e-14	3.63046e-13	-0.824501
ENSRNOG00000008086	0.000425438	0.00146886	-0.823946
ENSRNOG00000005135	2.15579e-05	9.84825e-05	0.823059
ENSRNOG00000003348	2.299e-07	1.52432e-06	-0.822929
ENSRNOG00000007284	0.000205883	0.000765096	0.822723
ENSRNOG00000024793	1.64172e-05	7.66919e-05	-0.822542
ENSRNOG00000026853	5.75726e-13	9.32887e-12	0.822439
ENSRNOG00000017291	5.11162e-12	7.16897e-11	-0.822195
ENSRNOG00000007127	5.18595e-05	0.000219761	-0.821507
ENSRNOG00000021380	4.03715e-17	1.06389e-15	-0.821332
ENSRNOG00000002171	1.38795e-09	1.36076e-08	-0.821056
ENSRNOG00000012147	1.30034e-13	2.26683e-12	0.820764
ENSRNOG00000027622	5.57008e-15	1.14653e-13	-0.820734
ENSRNOG00000021158	1.37816e-10	1.56216e-09	-0.820645
ENSRNOG00000020202	5.54679e-09	4.91763e-08	-0.820579
ENSRNOG00000000432	1.13556e-08	9.65382e-08	-0.820324
ENSRNOG00000001396	1.93295e-17	5.2962e-16	-0.820167
ENSRNOG00000011658	1.24607e-07	8.66937e-07	0.819945
ENSRNOG00000008167	1.97182e-10	2.1813e-09	-0.819924
ENSRNOG00000009205	5.0785e-05	0.000215428	0.819195
ENSRNOG00000027487	2.71302e-16	6.43863e-15	0.819167
ENSRNOG00000015519	0.00239708	0.00688081	-0.819082
ENSRNOG00000009411	2.51413e-08	1.98634e-07	-0.818358
ENSRNOG00000002934	8.99427e-05	0.000361495	0.818139
ENSRNOG00000005278	1.42769e-12	2.17697e-11	-0.817983
ENSRNOG00000005811	5.31376e-07	3.30598e-06	0.817129
ENSRNOG00000012603	3.15307e-09	2.92496e-08	0.816886
ENSRNOG00000001182	0.000850329	0.00274066	-0.816878
ENSRNOG00000007422	1.2128e-13	2.12617e-12	-0.816804
ENSRNOG00000018858	0.0017082	0.00508311	0.816451
ENSRNOG00000015118	3.44159e-17	9.14711e-16	-0.816368
ENSRNOG00000005270	0.000397681	0.00138186	-0.816323
ENSRNOG00000001255	0.000600576	0.00200817	0.816234
ENSRNOG00000014161	1.16834e-12	1.80816e-11	0.815812
ENSRNOG00000000062	1.16117e-08	9.85366e-08	0.81554
ENSRNOG00000005758	1.99496e-05	9.19658e-05	-0.815019
ENSRNOG00000007027	4.44377e-07	2.81122e-06	0.814698
ENSRNOG00000022857	8.3618e-10	8.47238e-09	-0.814127
ENSRNOG00000006978	0.00118864	0.00368929	-0.814112
ENSRNOG00000034241	2.33272e-06	1.29605e-05	0.814097
ENSRNOG00000021493	4.39528e-08	3.31033e-07	-0.813963
ENSRNOG00000049143	2.48805e-16	5.95022e-15	-0.813918
ENSRNOG00000017822	3.59296e-17	9.52903e-16	0.813501
ENSRNOG00000000281	6.87871e-16	1.54671e-14	-0.812905
ENSRNOG00000031421	2.21055e-10	2.42166e-09	0.812241
ENSRNOG00000001383	8.11185e-17	2.05222e-15	-0.812167
ENSRNOG00000017964	0.00151643	0.00458513	-0.812099
ENSRNOG00000018574	1.01988e-13	1.80707e-12	0.811997
ENSRNOG00000032561	1.0499e-07	7.39024e-07	-0.811506
ENSRNOG00000019000	6.30279e-10	6.52463e-09	0.811237
ENSRNOG00000013892	2.56182e-05	0.000114999	-0.811183
ENSRNOG00000022039	8.67139e-07	5.15466e-06	-0.81099
ENSRNOG00000021402	0.00180276	0.00533299	0.810901
ENSRNOG00000000248	3.55466e-15	7.49074e-14	0.810754
ENSRNOG00000005929	1.92932e-11	2.51277e-10	-0.810551
ENSRNOG00000025701	3.40243e-14	6.42785e-13	0.810341
ENSRNOG00000001215	1.18443e-12	1.83078e-11	-0.809848
ENSRNOG00000024312	4.9163e-09	4.40268e-08	-0.809585
ENSRNOG00000005998	5.39658e-17	1.38968e-15	-0.80947
ENSRNOG00000010174	3.58374e-08	2.74069e-07	0.809325
ENSRNOG00000020191	1.16992e-16	2.91587e-15	-0.808201
ENSRNOG00000011831	1.74538e-12	2.64838e-11	-0.808194
ENSRNOG00000031208	7.12603e-05	0.000293361	-0.80812
ENSRNOG00000005424	2.09941e-16	5.06963e-15	0.80806
ENSRNOG00000024177	0.00125515	0.00387247	0.807671
ENSRNOG00000004538	5.37935e-17	1.38812e-15	0.807516
ENSRNOG00000018231	6.46688e-07	3.95793e-06	-0.80729
ENSRNOG00000021886	1.10818e-05	5.36455e-05	-0.80685
ENSRNOG00000046955	0.000153567	0.000587205	-0.8067
ENSRNOG00000043426	1.38691e-06	8.02531e-06	-0.806647
ENSRNOG00000004639	1.63145e-10	1.81936e-09	0.806318
ENSRNOG00000011280	1.38891e-06	8.03316e-06	-0.805887
ENSRNOG00000018207	2.02544e-08	1.63245e-07	0.805615
ENSRNOG00000001238	6.25179e-06	3.20782e-05	0.805229
ENSRNOG00000005271	6.40545e-13	1.03119e-11	0.804844
ENSRNOG00000009199	4.08276e-11	5.07259e-10	-0.803941
ENSRNOG00000003861	4.07077e-07	2.59243e-06	0.803907
ENSRNOG00000007793	3.98735e-16	9.26797e-15	0.803853
ENSRNOG00000027459	1.64741e-08	1.35684e-07	-0.803099
ENSRNOG00000018225	2.43888e-14	4.67151e-13	-0.803082
ENSRNOG00000002080	8.09701e-16	1.80431e-14	0.80288
ENSRNOG00000019667	6.31435e-16	1.44069e-14	-0.802712
ENSRNOG00000015421	0.00129262	0.003972	0.802645
ENSRNOG00000032805	7.25494e-09	6.3459e-08	-0.802001
ENSRNOG00000005715	1.81145e-06	1.02431e-05	-0.801919
ENSRNOG00000013358	2.60008e-11	3.31677e-10	-0.801749
ENSRNOG00000023985	5.7472e-10	5.9694e-09	-0.801424
ENSRNOG00000048580	1.26852e-12	1.95102e-11	0.801389
ENSRNOG00000026109	0.00106986	0.00335839	0.800985
ENSRNOG00000026783	0.000936758	0.00298665	-0.800807
ENSRNOG00000028461	3.50858e-14	6.59826e-13	0.800754
ENSRNOG00000001770	8.96958e-06	4.42842e-05	-0.800448
ENSRNOG00000049552	4.35216e-05	0.000186337	-0.800236
ENSRNOG00000019319	1.20609e-13	2.11739e-12	-0.800142
ENSRNOG00000012671	0.000430674	0.00148446	0.799495
ENSRNOG00000018483	1.29096e-16	3.19829e-15	0.799393
ENSRNOG00000001059	6.87794e-12	9.43304e-11	0.799067
ENSRNOG00000010959	0.000163842	0.000622661	-0.798697
ENSRNOG00000001996	1.53393e-16	3.76267e-15	0.797894
ENSRNOG00000018021	1.18439e-14	2.35964e-13	0.797671
ENSRNOG00000003439	0.00242301	0.00694881	-0.79741
ENSRNOG00000006612	3.60553e-06	1.93062e-05	0.796917
ENSRNOG00000017109	3.10628e-07	2.01859e-06	-0.796173
ENSRNOG00000019476	2.28737e-06	1.27313e-05	-0.79592
ENSRNOG00000030622	1.45475e-05	6.8577e-05	-0.7957
ENSRNOG00000019318	9.85006e-05	0.000391981	-0.795384
ENSRNOG00000012172	1.02224e-09	1.02323e-08	0.794874
ENSRNOG00000013669	4.08985e-10	4.33503e-09	-0.794477
ENSRNOG00000014526	1.49734e-13	2.58484e-12	-0.794326
ENSRNOG00000047986	0.00144821	0.00440137	-0.794116
ENSRNOG00000001793	0.00096155	0.00305627	0.794028
ENSRNOG00000048553	3.91829e-08	2.96909e-07	-0.793955
ENSRNOG00000012264	5.80923e-14	1.05725e-12	0.793835
ENSRNOG00000009346	0.00224069	0.00647681	-0.793734
ENSRNOG00000012764	9.37399e-08	6.64477e-07	0.793695
ENSRNOG00000015162	1.92072e-13	3.29281e-12	-0.793159
ENSRNOG00000021218	4.92564e-07	3.08617e-06	-0.79284
ENSRNOG00000026280	0.000437374	0.00150504	-0.792838
ENSRNOG00000002270	6.20312e-16	1.41792e-14	0.792441
ENSRNOG00000015701	0.00178763	0.00529547	-0.792081
ENSRNOG00000042501	5.43967e-15	1.12155e-13	-0.791844
ENSRNOG00000045569	3.72285e-06	1.98659e-05	0.791703
ENSRNOG00000012181	0.00282649	0.00794617	0.790621
ENSRNOG00000019670	3.36638e-13	5.60101e-12	0.790167
ENSRNOG00000000506	1.79812e-15	3.91548e-14	0.790163
ENSRNOG00000008224	2.5863e-07	1.69847e-06	0.790008
ENSRNOG00000019048	1.96653e-08	1.59244e-07	0.789859
ENSRNOG00000018395	2.2859e-12	3.39791e-11	-0.789824
ENSRNOG00000015589	1.70103e-11	2.23184e-10	0.789558
ENSRNOG00000009837	6.34766e-14	1.15018e-12	-0.789543
ENSRNOG00000046850	1.04052e-08	8.90071e-08	-0.789482
ENSRNOG00000007023	4.78587e-06	2.51491e-05	-0.788561
ENSRNOG00000004489	1.24669e-09	1.23004e-08	0.788498
ENSRNOG00000049575	6.63079e-15	1.35587e-13	0.787513
ENSRNOG00000023122	0.00111486	0.00348644	0.787043
ENSRNOG00000020376	2.72866e-09	2.56577e-08	-0.786998
ENSRNOG00000011361	2.48491e-10	2.70313e-09	-0.786875
ENSRNOG00000020333	5.37203e-15	1.10944e-13	0.786526
ENSRNOG00000021129	0.00117339	0.00364742	0.786137
ENSRNOG00000033744	0.000135483	0.000524357	0.786096
ENSRNOG00000025669	1.85323e-07	1.24606e-06	-0.78607
ENSRNOG00000010633	1.30814e-09	1.2876e-08	-0.785867
ENSRNOG00000017401	3.17285e-08	2.45673e-07	-0.785652
ENSRNOG00000009370	8.47758e-11	1.00118e-09	0.785357
ENSRNOG00000028504	2.41437e-13	4.07716e-12	0.785024
ENSRNOG00000001224	0.000111212	0.000438071	0.784941
ENSRNOG00000006806	0.000270622	0.000976726	-0.78449
ENSRNOG00000000096	5.71055e-13	9.27741e-12	-0.784474
ENSRNOG00000020942	2.98783e-05	0.000132826	-0.784379
ENSRNOG00000022576	2.26294e-14	4.36143e-13	-0.784375
ENSRNOG00000047714	3.38368e-16	7.95421e-15	-0.784313
ENSRNOG00000016316	6.10104e-06	3.13956e-05	-0.783939
ENSRNOG00000018349	2.93333e-15	6.24503e-14	0.783918
ENSRNOG00000050087	1.31805e-10	1.49814e-09	0.783756
ENSRNOG00000017980	0.00226429	0.00653773	0.783617
ENSRNOG00000019858	0.000301938	0.0010766	0.783519
ENSRNOG00000015727	0.000753804	0.00246216	0.783438
ENSRNOG00000020159	1.60826e-14	3.15352e-13	-0.783149
ENSRNOG00000007152	2.32239e-05	0.000105279	0.783119
ENSRNOG00000036592	6.82216e-07	4.14715e-06	0.782607
ENSRNOG00000009001	5.28346e-11	6.45457e-10	-0.782509
ENSRNOG00000010141	0.00108807	0.00341125	-0.782364
ENSRNOG00000049121	1.35127e-14	2.67069e-13	0.782256
ENSRNOG00000013040	1.70542e-10	1.90015e-09	0.782191
ENSRNOG00000002051	3.91006e-13	6.47089e-12	0.781961
ENSRNOG00000018946	3.29687e-07	2.1324e-06	0.781867
ENSRNOG00000006877	4.50545e-12	6.34752e-11	0.781754
ENSRNOG00000029893	0.000700311	0.00230564	-0.781546
ENSRNOG00000016239	7.77205e-10	7.90063e-09	-0.781413
ENSRNOG00000010275	8.95823e-08	6.38653e-07	-0.780517
ENSRNOG00000006990	3.77776e-11	4.73631e-10	-0.779874
ENSRNOG00000014628	1.50351e-13	2.59188e-12	-0.779489
ENSRNOG00000013135	8.90094e-14	1.58506e-12	0.77887
ENSRNOG00000016989	1.01039e-10	1.18246e-09	-0.778836
ENSRNOG00000034221	2.29834e-06	1.27867e-05	-0.778641
ENSRNOG00000000848	0.000231419	0.000849366	-0.778422
ENSRNOG00000010997	0.00048165	0.00164531	0.778345
ENSRNOG00000015632	5.26332e-12	7.3568e-11	0.778146
ENSRNOG00000006796	4.6365e-10	4.87697e-09	0.777967
ENSRNOG00000042344	0.000180932	0.000681764	-0.777855
ENSRNOG00000018748	9.0539e-08	6.44733e-07	-0.777462
ENSRNOG00000016547	4.27198e-06	2.25729e-05	0.777177
ENSRNOG00000003258	8.06516e-09	7.00523e-08	0.776984
ENSRNOG00000000902	6.11554e-09	5.39873e-08	0.775847
ENSRNOG00000007246	0.00304213	0.00847754	0.774815
ENSRNOG00000011589	2.21904e-05	0.000100963	0.774403
ENSRNOG00000001557	1.53872e-10	1.72838e-09	0.774402
ENSRNOG00000001752	2.68399e-12	3.9612e-11	0.774363
ENSRNOG00000021586	0.0001955	0.000731328	0.774241
ENSRNOG00000001742	2.30509e-05	0.000104648	-0.774226
ENSRNOG00000011929	4.22804e-14	7.91529e-13	-0.774203
ENSRNOG00000015925	3.10984e-11	3.94273e-10	0.773827
ENSRNOG00000007894	1.01079e-10	1.18246e-09	-0.773642
ENSRNOG00000004823	0.000114115	0.000448816	-0.773404
ENSRNOG00000010522	0.000699625	0.00230399	0.773088
ENSRNOG00000022720	1.87747e-12	2.83493e-11	0.772842
ENSRNOG00000006131	2.7233e-08	2.13394e-07	0.772444
ENSRNOG00000036692	6.79481e-14	1.2294e-12	-0.772429
ENSRNOG00000022143	3.29287e-08	2.54015e-07	-0.771968
ENSRNOG00000028872	1.43821e-13	2.48968e-12	0.771517
ENSRNOG00000002755	2.15623e-08	1.73e-07	0.771473
ENSRNOG00000006980	3.03393e-10	3.26318e-09	0.770734
ENSRNOG00000027436	3.52959e-08	2.70479e-07	-0.770632
ENSRNOG00000043295	6.09166e-07	3.7412e-06	-0.770518
ENSRNOG00000021840	1.155e-09	1.14595e-08	-0.770106
ENSRNOG00000004466	2.11746e-14	4.09375e-13	-0.770077
ENSRNOG00000027368	8.32131e-15	1.68765e-13	0.769781
ENSRNOG00000020372	8.28812e-06	4.12478e-05	0.769445
ENSRNOG00000046445	2.79949e-05	0.00012508	0.769292
ENSRNOG00000001158	2.57975e-08	2.03301e-07	0.769289
ENSRNOG00000006864	1.5054e-08	1.25487e-07	-0.769021
ENSRNOG00000021179	1.27928e-09	1.26019e-08	0.768894
ENSRNOG00000005342	3.70818e-11	4.65378e-10	0.76881
ENSRNOG00000013714	3.08422e-05	0.000136719	0.767811
ENSRNOG00000008868	4.90645e-05	0.000208487	-0.76761
ENSRNOG00000012953	2.49098e-15	5.34915e-14	-0.767131
ENSRNOG00000032908	1.52593e-10	1.71712e-09	-0.766888
ENSRNOG00000032202	1.46698e-09	1.43484e-08	-0.76657
ENSRNOG00000006797	1.7623e-06	9.99256e-06	0.766544
ENSRNOG00000012210	2.25191e-09	2.13854e-08	0.766495
ENSRNOG00000014693	5.31845e-14	9.76517e-13	-0.766492
ENSRNOG00000007431	5.26916e-14	9.689e-13	-0.766099
ENSRNOG00000012878	1.85986e-05	8.61687e-05	-0.765103
ENSRNOG00000016217	1.2106e-08	1.02427e-07	0.76489
ENSRNOG00000018962	2.0914e-08	1.68016e-07	-0.764874
ENSRNOG00000004292	2.23365e-07	1.48495e-06	-0.764047
ENSRNOG00000022343	2.70988e-09	2.55198e-08	-0.763948
ENSRNOG00000020318	2.0171e-06	1.13418e-05	-0.763925
ENSRNOG00000013564	4.19537e-06	2.21965e-05	0.763714
ENSRNOG00000015206	1.52352e-05	7.16286e-05	-0.763321
ENSRNOG00000011798	1.04319e-14	2.09515e-13	0.763121
ENSRNOG00000042607	0.000419377	0.001452	-0.763011
ENSRNOG00000009085	2.01049e-11	2.60482e-10	-0.76273
ENSRNOG00000009446	1.09975e-08	9.37507e-08	-0.762633
ENSRNOG00000019918	2.83185e-12	4.16456e-11	-0.7626
ENSRNOG00000014700	1.9482e-07	1.30638e-06	-0.761906
ENSRNOG00000032700	2.59768e-09	2.4575e-08	0.761521
ENSRNOG00000016509	2.5155e-15	5.39246e-14	0.761262
ENSRNOG00000003178	8.68377e-07	5.15955e-06	-0.760952
ENSRNOG00000012142	9.69235e-09	8.33113e-08	-0.760785
ENSRNOG00000011053	0.0023715	0.00681526	-0.760327
ENSRNOG00000014013	4.83633e-09	4.34046e-08	0.760317
ENSRNOG00000049768	1.72106e-06	9.79221e-06	-0.760294
ENSRNOG00000007197	2.78057e-10	3.00631e-09	-0.760258
ENSRNOG00000019290	4.85865e-09	4.35419e-08	-0.760076
ENSRNOG00000033693	0.00152246	0.00460111	0.759758
ENSRNOG00000017485	0.00136848	0.00418262	0.759431
ENSRNOG00000042137	0.000154494	0.000590205	0.759204
ENSRNOG00000001554	3.35511e-09	3.1031e-08	0.759139
ENSRNOG00000003239	5.48383e-10	5.71497e-09	-0.759056
ENSRNOG00000011914	9.53779e-10	9.57018e-09	-0.758854
ENSRNOG00000012954	4.36335e-13	7.17324e-12	-0.758568
ENSRNOG00000010921	2.70966e-05	0.000121241	0.758565
ENSRNOG00000027511	0.00100565	0.0031826	-0.758339
ENSRNOG00000046479	7.64306e-05	0.000312572	-0.75783
ENSRNOG00000007713	3.9171e-06	2.08397e-05	0.757641
ENSRNOG00000016023	8.3253e-07	4.96319e-06	-0.75761
ENSRNOG00000025324	0.000154232	0.000589568	0.757042
ENSRNOG00000001129	1.06174e-13	1.87192e-12	-0.756505
ENSRNOG00000022800	6.74279e-12	9.25791e-11	0.755798
ENSRNOG00000025372	1.29113e-10	1.46889e-09	0.755576
ENSRNOG00000009746	5.7894e-06	2.99783e-05	-0.755503
ENSRNOG00000034254	1.67968e-11	2.21084e-10	0.754957
[truncated: 710 more rows]

## Sheet: Liver_LowDose_24h
Gene id (ENSEBL Rattus norvegicus)	p-value	q-value	effect size
ENSRNOG00000008050	4.63492e-38	5.75703e-34	-4.1401
ENSRNOG00000011250	9.23845e-19	1.04319e-15	-3.99861
ENSRNOG00000009528	2.43189e-07	1.44529e-05	3.77136
ENSRNOG00000011654	9.35245e-07	4.41699e-05	3.55771
ENSRNOG00000002753	9.59413e-12	2.43201e-09	-3.52535
ENSRNOG00000013658	1.38458e-05	0.00040276	3.36709
ENSRNOG00000023449	1.93605e-10	3.20635e-08	3.14017
ENSRNOG00000008859	0.00029945	0.00472014	3.07732
ENSRNOG00000032626	5.55007e-06	0.000190435	3.06418
ENSRNOG00000040188	1.3571e-08	1.18708e-06	3.03142
ENSRNOG00000009734	2.54758e-14	1.02076e-11	2.95772
ENSRNOG00000007454	0.000519452	0.00739921	2.74963
ENSRNOG00000024028	1.07637e-05	0.000322938	2.73635
ENSRNOG00000015520	1.00291e-08	9.15971e-07	2.71397
ENSRNOG00000014156	5.46638e-05	0.00125273	2.70763
ENSRNOG00000000378	5.05689e-07	2.6281e-05	-2.66692
ENSRNOG00000010047	2.60891e-05	0.000680783	2.66036
ENSRNOG00000016826	3.60202e-12	1.01683e-09	2.62298
ENSRNOG00000007805	7.49758e-05	0.00160565	2.61695
ENSRNOG00000030101	1.47908e-07	9.47805e-06	2.57038
ENSRNOG00000003208	3.40824e-08	2.67935e-06	2.56478
ENSRNOG00000032832	0.000476856	0.00688724	2.4836
ENSRNOG00000001476	5.178e-15	2.57264e-12	2.46652
ENSRNOG00000050937	2.27224e-06	8.90331e-05	2.46597
ENSRNOG00000015423	0.000249937	0.0041228	2.45362
ENSRNOG00000034191	4.31458e-22	1.33979e-18	-2.45279
ENSRNOG00000025130	9.20119e-09	8.72428e-07	2.43067
ENSRNOG00000010045	7.48087e-05	0.00160483	2.38748
ENSRNOG00000008412	1.90936e-09	2.2804e-07	2.3796
ENSRNOG00000013598	1.72942e-06	7.16036e-05	2.33521
ENSRNOG00000016561	6.88725e-06	0.000227517	2.319
ENSRNOG00000015308	5.60914e-05	0.00127137	2.30914
ENSRNOG00000039183	9.21791e-06	0.000281316	2.29538
ENSRNOG00000020775	2.53956e-20	3.94298e-17	-2.18573
ENSRNOG00000022537	0.00033775	0.00522492	2.17542
ENSRNOG00000027035	2.41805e-05	0.000636325	2.16248
ENSRNOG00000043304	4.12734e-21	8.54428e-18	-2.1616
ENSRNOG00000005954	0.000612189	0.00844341	2.15413
ENSRNOG00000009503	0.00038096	0.00573564	2.15268
ENSRNOG00000025691	1.82894e-11	4.2069e-09	2.1267
ENSRNOG00000010079	3.64325e-16	2.66193e-13	-2.11751
ENSRNOG00000050223	3.63815e-11	7.17294e-09	2.11313
ENSRNOG00000012051	9.87701e-10	1.26477e-07	2.11262
ENSRNOG00000002105	0.000116226	0.00227345	2.11049
ENSRNOG00000047613	2.19011e-06	8.63597e-05	-2.10676
ENSRNOG00000012067	3.5014e-11	7.01465e-09	2.09186
ENSRNOG00000017006	0.000334962	0.00521373	-2.08623
ENSRNOG00000008816	3.05618e-16	2.37255e-13	2.06268
ENSRNOG00000004487	0.000197167	0.0034348	2.06268
ENSRNOG00000033153	6.93916e-05	0.00151871	2.06052
ENSRNOG00000025648	0.000151702	0.00281547	-2.04494
ENSRNOG00000013064	7.52638e-09	7.24691e-07	2.04249
ENSRNOG00000021555	8.9895e-05	0.00185172	2.04182
ENSRNOG00000016807	9.98775e-13	3.18097e-10	-2.0395
ENSRNOG00000011332	8.08364e-05	0.00170181	2.02895
ENSRNOG00000001466	0.000447659	0.00651097	2.0194
ENSRNOG00000043451	0.000347077	0.00533545	2.01391
ENSRNOG00000020263	0.000582071	0.00812348	1.98875
ENSRNOG00000009350	6.28092e-30	2.60051e-26	-1.9702
ENSRNOG00000005115	1.08712e-07	7.41928e-06	1.96683
ENSRNOG00000024178	7.86003e-06	0.000250599	1.95601
ENSRNOG00000008091	9.68843e-08	6.68555e-06	1.94571
ENSRNOG00000047369	0.000141031	0.00267775	-1.93691
ENSRNOG00000005479	7.84675e-20	1.08294e-16	-1.93342
ENSRNOG00000008045	9.67912e-14	3.64316e-11	1.90614
ENSRNOG00000004921	0.00021026	0.00361723	1.90501
ENSRNOG00000010210	1.45066e-05	0.000416136	1.89009
ENSRNOG00000013727	0.000162472	0.00297212	1.82081
ENSRNOG00000007258	3.14336e-06	0.000116201	-1.82068
ENSRNOG00000010645	2.25461e-16	1.86696e-13	1.81026
ENSRNOG00000012543	5.0247e-18	5.20098e-15	1.80665
ENSRNOG00000018615	2.58692e-06	9.79638e-05	1.7914
ENSRNOG00000033658	2.7812e-09	3.11219e-07	1.78473
ENSRNOG00000033415	1.33014e-08	1.17175e-06	-1.78261
ENSRNOG00000003634	0.00026425	0.00429613	-1.77297
ENSRNOG00000013967	3.25934e-07	1.8486e-05	1.76778
ENSRNOG00000020281	1.732e-07	1.08652e-05	1.76242
ENSRNOG00000021234	2.45303e-07	1.45091e-05	1.76064
ENSRNOG00000024650	2.9438e-05	0.000752892	1.7591
ENSRNOG00000048166	1.60568e-08	1.37546e-06	1.75734
ENSRNOG00000039754	7.0457e-08	5.14792e-06	1.75147
ENSRNOG00000019728	1.40485e-05	0.000406751	1.7513
ENSRNOG00000026143	4.61143e-06	0.000161348	1.74294
ENSRNOG00000004195	0.000282357	0.00452292	1.7414
ENSRNOG00000000632	2.88426e-07	1.6663e-05	1.74044
ENSRNOG00000005659	8.46595e-06	0.000263913	1.73944
ENSRNOG00000019440	0.00062989	0.00864515	1.7223
ENSRNOG00000007906	1.33271e-06	5.78795e-05	1.7027
ENSRNOG00000012404	9.53618e-09	8.77897e-07	-1.68739
ENSRNOG00000003703	4.003e-21	8.54428e-18	1.67429
ENSRNOG00000004242	0.000161737	0.00296302	1.66891
ENSRNOG00000012835	5.41248e-07	2.75526e-05	1.66411
ENSRNOG00000008450	3.07175e-06	0.000114223	1.66399
ENSRNOG00000036728	3.01754e-05	0.000766479	1.65614
ENSRNOG00000002711	0.000360933	0.0055008	1.654
ENSRNOG00000010362	2.02039e-11	4.56277e-09	1.65323
ENSRNOG00000045992	1.41456e-06	6.01719e-05	1.65186
ENSRNOG00000013668	1.24725e-15	7.04188e-13	1.62805
ENSRNOG00000015445	5.50395e-05	0.00125902	1.62495
ENSRNOG00000024365	6.21805e-07	3.11429e-05	1.62153
ENSRNOG00000047606	9.13913e-05	0.00187013	1.61096
ENSRNOG00000016920	0.000185463	0.00329562	1.60331
ENSRNOG00000021370	0.000352929	0.00541077	1.586
ENSRNOG00000027894	2.77117e-11	5.93461e-09	1.58469
ENSRNOG00000050885	3.16144e-10	4.90853e-08	-1.56813
ENSRNOG00000011777	3.28257e-05	0.00081873	1.56628
ENSRNOG00000000479	3.00587e-12	8.78541e-10	1.56108
ENSRNOG00000003388	0.000244903	0.00406375	1.55319
ENSRNOG00000038722	2.57643e-07	1.50952e-05	1.55148
ENSRNOG00000015275	0.000113367	0.00222889	1.5495
ENSRNOG00000026203	0.000380413	0.00573436	1.54752
ENSRNOG00000028137	7.05625e-15	3.24614e-12	1.5475
ENSRNOG00000018937	1.78936e-35	1.11128e-31	-1.53677
ENSRNOG00000047945	9.00614e-06	0.000278272	1.53326
ENSRNOG00000049033	1.48035e-07	9.47805e-06	1.53202
ENSRNOG00000017156	0.000303642	0.00476397	1.52979
ENSRNOG00000010797	6.94446e-06	0.000227592	1.51738
ENSRNOG00000009339	1.09346e-07	7.42179e-06	1.51002
ENSRNOG00000016349	5.9488e-16	3.89491e-13	-1.49923
ENSRNOG00000036680	1.63915e-08	1.39452e-06	-1.48645
ENSRNOG00000047924	0.000142417	0.00269248	-1.47403
ENSRNOG00000001963	0.000372593	0.00563014	1.46881
ENSRNOG00000013057	1.8288e-11	4.2069e-09	1.46713
ENSRNOG00000023226	2.32002e-09	2.70234e-07	1.46289
ENSRNOG00000010805	3.47957e-11	7.01465e-09	1.46154
ENSRNOG00000026989	0.000170138	0.00308508	1.45574
ENSRNOG00000025198	1.11123e-07	7.50142e-06	1.4522
ENSRNOG00000005888	0.00028613	0.00455329	1.45078
ENSRNOG00000001656	0.000386712	0.00580816	-1.44429
ENSRNOG00000015131	4.59173e-05	0.00108429	1.43684
ENSRNOG00000015529	0.000190127	0.00334906	1.43586
ENSRNOG00000008115	3.0414e-12	8.78541e-10	1.42942
ENSRNOG00000010721	3.25388e-07	1.8486e-05	1.42763
ENSRNOG00000017899	3.55548e-09	3.80712e-07	1.42601
ENSRNOG00000038331	1.42624e-14	5.90511e-12	-1.42136
ENSRNOG00000016257	9.31444e-16	5.78474e-13	1.41874
ENSRNOG00000004188	0.000480518	0.00691601	1.41586
ENSRNOG00000033609	7.86876e-05	0.00166802	-1.41439
ENSRNOG00000047172	0.000303765	0.00476397	-1.41151
ENSRNOG00000013148	5.90291e-05	0.00132826	1.41052
ENSRNOG00000000525	8.2953e-07	3.99364e-05	1.3956
ENSRNOG00000004698	8.42618e-06	0.000263631	1.39458
ENSRNOG00000047077	7.71426e-06	0.000246956	1.39403
ENSRNOG00000014653	6.29817e-12	1.70064e-09	1.38972
ENSRNOG00000018509	0.000343867	0.00529265	1.38666
ENSRNOG00000006731	1.26578e-05	0.000370808	1.38643
ENSRNOG00000011184	4.68249e-08	3.5902e-06	-1.37821
ENSRNOG00000003806	0.000417758	0.00617	1.37283
ENSRNOG00000006767	0.000108406	0.00216133	1.36951
ENSRNOG00000017244	8.21812e-07	3.97188e-05	1.36824
ENSRNOG00000016708	4.55051e-11	8.69568e-09	1.36469
ENSRNOG00000008588	0.000360508	0.0055008	1.3645
ENSRNOG00000003104	4.14939e-09	4.33105e-07	1.36161
ENSRNOG00000011947	8.50638e-15	3.77349e-12	1.36156
ENSRNOG00000019412	6.29753e-13	2.08391e-10	-1.3604
ENSRNOG00000019206	0.000168975	0.00306848	-1.35428
ENSRNOG00000028247	4.3669e-06	0.000154579	1.3456
ENSRNOG00000047800	6.92715e-11	1.26532e-08	1.33534
ENSRNOG00000019943	1.39763e-06	5.97411e-05	1.33272
ENSRNOG00000037302	6.32295e-07	3.15411e-05	1.32857
ENSRNOG00000049560	1.03976e-15	6.14996e-13	-1.32581
ENSRNOG00000005126	6.69682e-08	4.92197e-06	1.32314
ENSRNOG00000010266	3.71947e-10	5.43524e-08	1.32188
ENSRNOG00000028765	0.000245049	0.00406375	-1.32102
ENSRNOG00000003782	6.25488e-10	8.35397e-08	1.31845
ENSRNOG00000016377	0.00047836	0.00690095	1.31416
ENSRNOG00000015519	5.64868e-08	4.17633e-06	-1.31414
ENSRNOG00000004821	0.000706191	0.00952399	1.31386
ENSRNOG00000003959	0.000124256	0.00240778	1.30663
ENSRNOG00000011329	5.8862e-10	7.94701e-08	1.30558
ENSRNOG00000008409	3.58324e-10	5.29851e-08	1.29776
ENSRNOG00000020470	1.6102e-10	2.73977e-08	1.27666
ENSRNOG00000043094	4.36819e-06	0.000154579	1.26328
ENSRNOG00000032246	3.44619e-17	3.29271e-14	-1.26206
ENSRNOG00000004111	6.14062e-05	0.00136935	1.26181
ENSRNOG00000043131	1.74708e-08	1.46299e-06	-1.25952
ENSRNOG00000019582	1.30839e-07	8.64442e-06	1.24562
ENSRNOG00000013970	2.95654e-08	2.40021e-06	1.24526
ENSRNOG00000040195	3.381e-08	2.67487e-06	-1.24285
ENSRNOG00000050071	2.97558e-06	0.000111324	1.23667
ENSRNOG00000009471	9.39422e-11	1.66694e-08	1.2291
ENSRNOG00000010319	3.40367e-07	1.90437e-05	1.22896
ENSRNOG00000019098	2.759e-10	4.50915e-08	-1.22893
ENSRNOG00000026502	7.36318e-05	0.00158659	1.2152
ENSRNOG00000036711	4.65511e-06	0.000162419	1.21407
ENSRNOG00000015582	1.46654e-09	1.76853e-07	1.21347
ENSRNOG00000010018	7.71494e-08	5.53915e-06	1.21058
ENSRNOG00000001270	1.28577e-06	5.6433e-05	1.20642
ENSRNOG00000003515	2.64584e-11	5.76561e-09	1.20321
ENSRNOG00000037225	5.11858e-09	5.2113e-07	1.20037
ENSRNOG00000042543	9.19927e-05	0.00187935	-1.19367
ENSRNOG00000036572	0.000189771	0.00334821	1.19353
ENSRNOG00000003296	0.000126936	0.00244159	1.19285
ENSRNOG00000002217	0.000696149	0.009409	1.19235
ENSRNOG00000002134	0.000606889	0.00838868	1.19221
ENSRNOG00000012119	7.07632e-07	3.48789e-05	1.19158
ENSRNOG00000004725	3.39486e-09	3.66674e-07	-1.18961
ENSRNOG00000011269	1.19976e-13	4.38301e-11	-1.18959
ENSRNOG00000013170	5.94954e-05	0.00133152	1.18193
ENSRNOG00000020465	0.000194215	0.00339766	1.17742
ENSRNOG00000018782	6.67007e-06	0.000222115	1.17311
ENSRNOG00000014117	0.00055396	0.00781902	1.16675
ENSRNOG00000027722	6.55471e-15	3.13138e-12	-1.16434
ENSRNOG00000001250	2.82397e-11	5.94518e-09	1.16303
ENSRNOG00000005807	2.87125e-10	4.63166e-08	1.16118
ENSRNOG00000014776	2.54552e-08	2.08013e-06	1.15647
ENSRNOG00000000281	5.28706e-10	7.29673e-08	-1.15516
ENSRNOG00000017619	0.000178586	0.00319901	1.14872
ENSRNOG00000006921	1.43357e-06	6.07727e-05	1.14759
ENSRNOG00000018815	2.24028e-07	1.35739e-05	1.14584
ENSRNOG00000021903	0.000102828	0.00207005	1.14078
ENSRNOG00000038572	0.000287385	0.00455889	1.1315
ENSRNOG00000022764	1.3879e-06	5.96507e-05	1.12742
ENSRNOG00000010389	0.000109533	0.00217682	-1.12527
ENSRNOG00000020501	1.84214e-05	0.000509605	1.12233
ENSRNOG00000032778	1.57065e-07	9.95361e-06	1.12101
ENSRNOG00000020480	2.67529e-05	0.000695183	-1.11949
ENSRNOG00000010872	2.1145e-16	1.86696e-13	1.11886
ENSRNOG00000025075	1.60094e-05	0.000448879	1.11706
ENSRNOG00000012109	1.18075e-11	2.93321e-09	1.1157
ENSRNOG00000000795	5.10585e-08	3.83071e-06	1.11195
ENSRNOG00000003486	8.18175e-08	5.80718e-06	1.10076
ENSRNOG00000009211	4.15844e-06	0.000148853	1.09896
ENSRNOG00000035620	0.000143728	0.00270693	-1.09893
ENSRNOG00000014202	3.3743e-06	0.00012255	1.0954
ENSRNOG00000003069	7.64349e-06	0.000245322	1.09533
ENSRNOG00000014797	3.74034e-14	1.45184e-11	1.09409
ENSRNOG00000020991	3.12427e-09	3.40408e-07	1.08894
ENSRNOG00000004245	1.34428e-15	7.2597e-13	-1.08875
ENSRNOG00000017874	1.9093e-05	0.000523518	1.0878
ENSRNOG00000043044	1.29549e-08	1.14938e-06	1.08037
ENSRNOG00000049766	4.52329e-06	0.000159613	1.07869
ENSRNOG00000018716	1.4745e-07	9.47805e-06	1.07762
ENSRNOG00000010516	8.3026e-06	0.000260421	1.07732
ENSRNOG00000014703	2.46212e-06	9.40985e-05	1.07731
ENSRNOG00000015717	5.35168e-06	0.000185162	1.07375
ENSRNOG00000013147	3.74461e-07	2.07642e-05	-1.07155
ENSRNOG00000007918	4.57928e-10	6.6003e-08	1.06981
ENSRNOG00000004327	6.69009e-11	1.24026e-08	-1.06684
ENSRNOG00000049727	1.26567e-09	1.54126e-07	-1.06491
ENSRNOG00000047276	7.21749e-08	5.21212e-06	1.06392
ENSRNOG00000001480	1.9039e-05	0.000523193	1.06391
ENSRNOG00000021856	0.000286722	0.00455418	1.06367
ENSRNOG00000022094	2.18691e-05	0.000587957	1.06342
ENSRNOG00000048771	2.92662e-05	0.000751066	1.06033
ENSRNOG00000017485	9.04365e-05	0.00185671	1.05808
ENSRNOG00000005376	1.02368e-06	4.74447e-05	1.0553
ENSRNOG00000009331	1.47501e-06	6.21053e-05	1.05389
ENSRNOG00000019142	1.23022e-09	1.52805e-07	1.05376
ENSRNOG00000019982	1.53366e-11	3.66339e-09	-1.04893
ENSRNOG00000017676	4.49844e-13	1.59643e-10	1.04843
ENSRNOG00000000137	4.76085e-11	8.95978e-09	1.0482
ENSRNOG00000019179	3.32089e-10	4.96973e-08	1.04701
ENSRNOG00000006940	2.41665e-09	2.77937e-07	1.0468
ENSRNOG00000009273	2.89614e-11	5.99549e-09	-1.04571
ENSRNOG00000050534	3.36876e-05	0.000835198	1.04419
ENSRNOG00000009303	0.00032568	0.005082	1.04402
ENSRNOG00000021412	0.000233371	0.00391716	1.04071
ENSRNOG00000001224	4.77848e-07	2.54736e-05	1.0406
ENSRNOG00000016308	1.68129e-06	7.00782e-05	1.03978
ENSRNOG00000039891	2.3444e-05	0.000620272	1.03852
ENSRNOG00000038881	3.3295e-06	0.000121278	1.03737
ENSRNOG00000016978	1.47714e-05	0.000421782	1.03631
ENSRNOG00000013231	3.11378e-05	0.000786103	1.03553
ENSRNOG00000001959	0.000222241	0.00378145	1.03109
ENSRNOG00000012371	4.65063e-07	2.50067e-05	-1.0309
ENSRNOG00000020431	4.02404e-09	4.27202e-07	1.03079
ENSRNOG00000024277	1.12471e-05	0.000335817	1.03024
ENSRNOG00000004621	5.08213e-10	7.17331e-08	1.02806
ENSRNOG00000007136	7.34419e-19	9.12222e-16	1.02391
ENSRNOG00000021724	1.47026e-06	6.21053e-05	1.02354
ENSRNOG00000019430	9.68754e-06	0.000293485	1.02189
ENSRNOG00000002657	3.12097e-09	3.40408e-07	1.01384
ENSRNOG00000050117	3.11104e-10	4.89142e-08	-1.0128
ENSRNOG00000051002	6.74152e-09	6.59342e-07	1.01266
ENSRNOG00000049491	6.74152e-09	6.59342e-07	1.01266
ENSRNOG00000007437	1.0559e-06	4.85754e-05	1.00719
ENSRNOG00000015850	0.000227042	0.00384732	1.00279
ENSRNOG00000021726	1.25804e-05	0.000370289	1.00238
ENSRNOG00000013251	0.000234927	0.00393796	0.994914
ENSRNOG00000006236	1.16189e-06	5.24795e-05	0.993243
ENSRNOG00000026647	5.23348e-05	0.00121052	0.992715
ENSRNOG00000038686	1.96872e-05	0.000536129	0.990805
ENSRNOG00000046479	1.25773e-09	1.54126e-07	0.989624
ENSRNOG00000030478	5.95792e-16	3.89491e-13	-0.989526
ENSRNOG00000005565	2.76276e-05	0.000714923	0.988974
ENSRNOG00000029179	2.18778e-07	1.33864e-05	-0.9866
ENSRNOG00000042111	6.37538e-13	2.08391e-10	-0.982538
ENSRNOG00000018207	0.000103967	0.00208961	0.981465
ENSRNOG00000050682	5.34326e-07	2.73122e-05	-0.981422
ENSRNOG00000003500	2.13849e-11	4.74324e-09	-0.977177
ENSRNOG00000017628	4.1343e-09	4.33105e-07	0.976401
ENSRNOG00000004409	3.28832e-07	1.85009e-05	0.974462
ENSRNOG00000019270	0.00013435	0.00256275	0.973719
ENSRNOG00000028768	8.77324e-05	0.00181621	0.970802
ENSRNOG00000008301	1.39478e-07	9.11821e-06	0.967011
ENSRNOG00000020300	6.01079e-06	0.00020288	0.966166
ENSRNOG00000014125	1.13424e-06	5.15675e-05	0.96579
ENSRNOG00000007292	7.3038e-06	0.000236868	0.965474
ENSRNOG00000042137	0.000144166	0.00270881	0.961905
ENSRNOG00000033693	0.000397279	0.00593185	0.961452
ENSRNOG00000050430	1.97255e-05	0.000536129	0.96137
ENSRNOG00000001158	5.05505e-08	3.82858e-06	0.960884
ENSRNOG00000042286	0.000746572	0.00994975	0.960823
ENSRNOG00000001908	3.06358e-05	0.000776585	0.959994
ENSRNOG00000018087	1.77501e-05	0.000493231	0.958835
ENSRNOG00000015913	0.000177157	0.00318448	0.956711
ENSRNOG00000011589	9.97859e-07	4.6421e-05	0.955084
ENSRNOG00000007350	3.18368e-07	1.83076e-05	0.951045
ENSRNOG00000025625	9.3402e-06	0.00028435	-0.949988
ENSRNOG00000033466	1.43532e-05	0.000412892	-0.949864
ENSRNOG00000013014	2.9857e-10	4.75453e-08	0.949802
ENSRNOG00000042139	5.11954e-08	3.83071e-06	0.946113
ENSRNOG00000037331	0.000467083	0.00675394	0.945899
ENSRNOG00000048980	2.38831e-07	1.42621e-05	0.94452
ENSRNOG00000013290	0.000438161	0.00640282	0.941423
ENSRNOG00000020845	7.22592e-07	3.54756e-05	0.940951
ENSRNOG00000003622	8.21212e-11	1.4783e-08	0.939393
ENSRNOG00000015807	3.891e-05	0.000940275	-0.93939
ENSRNOG00000008676	7.62526e-05	0.00162459	0.938886
ENSRNOG00000016038	7.30447e-21	1.29613e-17	0.938731
ENSRNOG00000006932	0.000203428	0.0035192	0.937778
ENSRNOG00000019174	1.48906e-05	0.000424213	0.937507
ENSRNOG00000023548	3.25003e-10	4.94277e-08	-0.936984
ENSRNOG00000000655	4.33742e-07	2.36294e-05	0.933506
ENSRNOG00000022975	1.58662e-05	0.00044688	0.930016
ENSRNOG00000001833	1.22074e-06	5.47393e-05	0.92664
ENSRNOG00000008539	0.000220263	0.00376845	0.925934
ENSRNOG00000017980	2.12563e-06	8.46231e-05	0.925868
ENSRNOG00000001926	2.09639e-06	8.37277e-05	0.925691
ENSRNOG00000047854	9.66708e-08	6.68555e-06	0.924244
ENSRNOG00000037113	0.000111105	0.00220177	0.923494
ENSRNOG00000046529	1.0495e-14	4.49513e-12	-0.922139
ENSRNOG00000021334	6.91415e-06	0.00022756	-0.920495
ENSRNOG00000003657	2.50148e-07	1.47255e-05	0.91898
ENSRNOG00000000699	4.41243e-07	2.38291e-05	0.917136
ENSRNOG00000022305	0.000262258	0.00426935	0.915855
ENSRNOG00000012061	2.5504e-05	0.000668323	0.91553
ENSRNOG00000000451	3.62212e-06	0.000130786	0.915146
ENSRNOG00000037371	0.000513976	0.00734649	0.913975
ENSRNOG00000014075	1.43603e-05	0.000412892	-0.913392
ENSRNOG00000025604	3.61832e-05	0.000885551	0.912369
ENSRNOG00000032844	3.07521e-06	0.000114223	0.912137
ENSRNOG00000032394	5.96931e-05	0.00133354	-0.911145
ENSRNOG00000017020	3.82319e-11	7.41998e-09	0.908889
ENSRNOG00000010891	0.000356728	0.00545679	0.908458
ENSRNOG00000002180	1.71e-08	1.44489e-06	0.90667
ENSRNOG00000021259	2.33779e-05	0.000620272	0.906306
ENSRNOG00000027030	0.000146641	0.00273707	0.902665
ENSRNOG00000042592	2.42455e-06	9.29487e-05	0.901082
ENSRNOG00000048187	0.000172343	0.00310693	-0.899477
ENSRNOG00000006314	0.000709632	0.00956002	0.899173
ENSRNOG00000042620	1.38026e-06	5.95283e-05	-0.898015
ENSRNOG00000018874	1.52618e-10	2.63287e-08	-0.897776
ENSRNOG00000021261	0.000373558	0.00563786	0.896165
ENSRNOG00000009354	0.0001437	0.00270693	0.895613
ENSRNOG00000016910	1.2029e-05	0.000357447	0.893885
ENSRNOG00000020881	4.26406e-09	4.41366e-07	0.890858
ENSRNOG00000017163	4.17139e-05	0.00100025	0.890152
ENSRNOG00000047023	1.39962e-06	5.97411e-05	-0.88904
ENSRNOG00000006108	2.32791e-09	2.70234e-07	0.885817
ENSRNOG00000005046	3.56395e-08	2.78414e-06	0.882188
ENSRNOG00000007178	1.23351e-05	0.000365276	0.880829
ENSRNOG00000030431	5.80188e-07	2.92948e-05	0.880582
ENSRNOG00000032895	5.20357e-05	0.00120585	-0.878414
ENSRNOG00000012160	7.669e-09	7.32743e-07	0.874979
ENSRNOG00000028677	0.000248407	0.004103	0.872738
ENSRNOG00000016316	2.54781e-12	7.71863e-10	0.871873
ENSRNOG00000016846	1.13755e-06	5.15675e-05	0.870465
ENSRNOG00000016670	8.37442e-07	4.01616e-05	0.869986
ENSRNOG00000007372	7.35087e-05	0.00158659	0.862938
ENSRNOG00000020598	4.32606e-05	0.00103335	0.86162
ENSRNOG00000019854	0.000406642	0.00602733	0.861208
ENSRNOG00000033215	2.16544e-06	8.59325e-05	0.860639
ENSRNOG00000033915	2.28919e-06	8.91349e-05	-0.859866
ENSRNOG00000011441	0.000207418	0.00357328	0.85938
ENSRNOG00000016888	8.88221e-06	0.000275127	0.858187
ENSRNOG00000033772	0.000338477	0.00522492	0.858034
ENSRNOG00000005794	0.000238284	0.00397813	-0.854956
ENSRNOG00000001469	0.000479055	0.00690295	-0.85377
ENSRNOG00000016581	8.95458e-07	4.26149e-05	0.853242
ENSRNOG00000004192	1.61614e-05	0.00045212	0.849707
ENSRNOG00000010524	8.84929e-05	0.0018289	0.849268
ENSRNOG00000016173	3.30073e-05	0.000821611	-0.848375
ENSRNOG00000046005	7.56049e-05	0.00161633	0.846647
ENSRNOG00000018305	2.1958e-09	2.59752e-07	-0.846644
ENSRNOG00000032813	7.92894e-06	0.000250599	0.845448
ENSRNOG00000031431	9.07029e-06	0.000279559	0.844297
ENSRNOG00000007219	4.50536e-05	0.00106796	0.844174
ENSRNOG00000022911	2.78937e-06	0.000104673	0.844155
ENSRNOG00000004351	4.85314e-07	2.56514e-05	-0.840909
ENSRNOG00000009438	6.74378e-07	3.35058e-05	-0.838848
ENSRNOG00000048660	0.000118497	0.00231125	0.837338
ENSRNOG00000017819	0.000337376	0.00522492	-0.83599
ENSRNOG00000024382	3.25082e-05	0.000814081	0.832308
ENSRNOG00000019018	0.000157661	0.0029012	0.831374
ENSRNOG00000010265	1.70611e-06	7.0875e-05	0.830623
ENSRNOG00000019675	1.45451e-05	0.000416277	0.828826
ENSRNOG00000006231	0.000115249	0.00225789	0.828304
ENSRNOG00000024159	7.09802e-08	5.15582e-06	0.825494
ENSRNOG00000002046	0.000438136	0.00640282	0.825257
ENSRNOG00000005903	4.23113e-06	0.00015102	0.820217
ENSRNOG00000018282	1.22973e-06	5.49441e-05	0.819542
ENSRNOG00000043866	5.26684e-10	7.29673e-08	-0.818193
ENSRNOG00000016420	0.000225948	0.00383402	0.817205
ENSRNOG00000020505	1.17996e-06	5.31026e-05	0.815603
ENSRNOG00000012002	5.53613e-07	2.80671e-05	0.81539
ENSRNOG00000009347	1.37107e-07	9.01063e-06	0.813445
ENSRNOG00000005861	8.25664e-08	5.82703e-06	-0.813358
ENSRNOG00000021198	4.33926e-06	0.000154435	-0.812533
ENSRNOG00000048915	1.15796e-07	7.73281e-06	0.81227
ENSRNOG00000017114	2.20859e-05	0.000592502	0.809965
ENSRNOG00000013167	5.26044e-06	0.000182514	0.809839
ENSRNOG00000028814	1.75498e-08	1.46299e-06	0.809532
ENSRNOG00000009243	0.000586879	0.00817223	-0.809346
ENSRNOG00000031612	9.54159e-09	8.77897e-07	-0.80854
ENSRNOG00000031993	7.40232e-05	0.00159073	0.80677
ENSRNOG00000001338	1.12646e-12	3.49795e-10	-0.806267
ENSRNOG00000017803	5.41991e-06	0.000187002	0.805248
ENSRNOG00000002775	0.000398411	0.00593185	0.804107
ENSRNOG00000000704	0.000109161	0.0021729	0.800863
ENSRNOG00000000569	6.32466e-09	6.33537e-07	0.800817
ENSRNOG00000018445	5.22267e-07	2.68061e-05	-0.800232
ENSRNOG00000022325	3.18561e-08	2.53644e-06	0.799693
ENSRNOG00000009779	1.87303e-06	7.62784e-05	0.798836
ENSRNOG00000021079	6.78963e-12	1.77261e-09	-0.798671
ENSRNOG00000007970	0.000190358	0.00334906	0.798291
ENSRNOG00000012172	8.05088e-05	0.00169779	0.796933
ENSRNOG00000032261	1.22354e-08	1.09335e-06	-0.796255
ENSRNOG00000012860	0.000121124	0.00235443	0.794141
ENSRNOG00000015255	8.12641e-05	0.00170792	0.793497
ENSRNOG00000009080	1.41095e-15	7.30223e-13	0.793152
ENSRNOG00000004968	9.17572e-06	0.000280718	0.792217
ENSRNOG00000011068	6.17293e-09	6.23366e-07	-0.791679
ENSRNOG00000025302	0.000615634	0.0084682	0.791524
ENSRNOG00000010301	0.000148012	0.00275631	0.791175
ENSRNOG00000047213	4.54534e-08	3.50669e-06	0.790962
ENSRNOG00000004737	4.10844e-07	2.25801e-05	0.790711
ENSRNOG00000034134	3.10195e-05	0.000784712	0.789953
ENSRNOG00000018287	0.000207008	0.00357118	-0.782166
ENSRNOG00000009946	5.82935e-10	7.94701e-08	-0.781947
ENSRNOG00000000082	3.27424e-06	0.000119616	0.780476
ENSRNOG00000005378	5.00823e-05	0.00117151	0.780016
ENSRNOG00000047708	4.58796e-09	4.70967e-07	-0.780009
ENSRNOG00000009788	1.23513e-05	0.000365276	-0.779336
ENSRNOG00000018040	5.93262e-05	0.00133152	0.778555
ENSRNOG00000017496	6.85012e-12	1.77261e-09	0.778098
ENSRNOG00000032178	0.000133154	0.00254447	0.77797
ENSRNOG00000003217	2.59577e-06	9.80002e-05	0.775397
ENSRNOG00000008907	4.62303e-10	6.6003e-08	-0.775169
ENSRNOG00000022565	3.16715e-08	2.53644e-06	0.774612
ENSRNOG00000010986	0.000148807	0.00276697	0.773843
ENSRNOG00000014420	0.000742344	0.00990404	0.773691
ENSRNOG00000026238	6.60992e-05	0.00146089	-0.77335
ENSRNOG00000029115	1.76673e-06	7.29055e-05	0.773111
ENSRNOG00000011648	6.76895e-05	0.00148809	-0.771099
ENSRNOG00000038258	0.000171994	0.00310678	-0.769614
ENSRNOG00000042189	6.21216e-05	0.00138034	0.76889
ENSRNOG00000009935	1.01265e-05	0.000304582	0.765641
ENSRNOG00000025476	0.000163072	0.0029787	0.764621
ENSRNOG00000005809	3.60143e-07	2.00598e-05	0.764062
ENSRNOG00000047367	0.000333238	0.00519341	0.763371
ENSRNOG00000010291	9.39803e-09	8.77691e-07	-0.763284
ENSRNOG00000028566	1.20304e-10	2.10465e-08	0.761331
ENSRNOG00000016643	0.000153733	0.00284578	0.760495
ENSRNOG00000049464	2.67435e-07	1.55225e-05	-0.759893
ENSRNOG00000022769	0.000253525	0.00415988	0.757453
ENSRNOG00000017531	4.74533e-08	3.61605e-06	-0.756382
ENSRNOG00000029682	1.37289e-06	5.9417e-05	0.755526
ENSRNOG00000042289	0.000629889	0.00864515	0.754986
ENSRNOG00000037188	6.37667e-06	0.000214066	-0.753916
ENSRNOG00000023546	0.000205605	0.0035519	0.752991
ENSRNOG00000019118	1.92238e-06	7.80322e-05	-0.752008
ENSRNOG00000038746	7.02758e-10	9.28612e-08	-0.748885
ENSRNOG00000019382	0.000607151	0.00838868	-0.743772
ENSRNOG00000047781	6.44488e-06	0.000215773	-0.741727
ENSRNOG00000034013	3.93975e-05	0.000949355	-0.741452
ENSRNOG00000001957	3.48971e-05	0.000861744	-0.741386
ENSRNOG00000000165	0.000195389	0.00340861	-0.74131
ENSRNOG00000045740	5.92998e-06	0.000200698	0.741234
ENSRNOG00000008837	7.49763e-10	9.80295e-08	-0.741143
ENSRNOG00000017702	1.14496e-07	7.6873e-06	-0.741001
ENSRNOG00000010830	1.62632e-07	1.02541e-05	0.738207
ENSRNOG00000010592	0.000364335	0.00553905	0.73443
ENSRNOG00000014698	0.000447305	0.00651097	0.73356
ENSRNOG00000018426	1.77535e-10	2.97995e-08	-0.730891
ENSRNOG00000020309	0.000448454	0.00651492	-0.730847
ENSRNOG00000014574	9.40082e-05	0.00191422	0.72756
ENSRNOG00000007412	0.00042877	0.00631013	0.727439
ENSRNOG00000048651	0.000398768	0.00593185	-0.72715
ENSRNOG00000021013	5.94164e-05	0.00133152	0.727014
ENSRNOG00000013587	3.18879e-06	0.000117531	0.726593
ENSRNOG00000016413	0.000421602	0.006212	0.726322
ENSRNOG00000014171	8.47769e-06	0.000263913	0.725859
ENSRNOG00000036829	0.000188577	0.00334139	0.725705
ENSRNOG00000010105	0.000178922	0.00319901	0.724712
ENSRNOG00000020325	0.000255046	0.00417382	0.723645
ENSRNOG00000000485	9.56567e-07	4.50057e-05	0.722823
ENSRNOG00000019494	5.13685e-13	1.77236e-10	0.72059
ENSRNOG00000007679	0.000510608	0.00731518	0.720178
ENSRNOG00000016967	7.88172e-06	0.000250599	-0.720167
ENSRNOG00000012611	5.02717e-05	0.00117153	0.717648
ENSRNOG00000016648	0.000106328	0.00212673	-0.717218
ENSRNOG00000018553	1.24286e-11	3.02698e-09	0.717047
ENSRNOG00000000938	3.65127e-05	0.000889263	0.715918
ENSRNOG00000006952	7.09731e-05	0.00154659	0.715259
ENSRNOG00000042499	2.40687e-05	0.000634728	0.714846
ENSRNOG00000050315	3.01014e-05	0.000766168	-0.714192
ENSRNOG00000039496	5.86999e-06	0.000199756	0.713928
ENSRNOG00000022686	1.84155e-05	0.000509605	0.713581
ENSRNOG00000031058	0.000368863	0.00558058	0.713156
ENSRNOG00000004048	0.000433582	0.00635382	0.710549
ENSRNOG00000017821	7.4692e-07	3.63823e-05	-0.708317
ENSRNOG00000007091	6.94492e-05	0.00151871	0.707991
ENSRNOG00000020876	5.58829e-05	0.00127129	0.707706
ENSRNOG00000009421	2.46261e-08	2.0257e-06	-0.70763
ENSRNOG00000018406	2.33521e-06	9.01253e-05	0.707206
ENSRNOG00000026643	2.98264e-05	0.000760726	0.706614
ENSRNOG00000001088	4.92842e-07	2.58295e-05	0.70604
ENSRNOG00000014193	1.57725e-08	1.36049e-06	0.704978
ENSRNOG00000049780	1.34842e-05	0.000393162	0.704878
ENSRNOG00000013774	6.82433e-07	3.37709e-05	0.703896
ENSRNOG00000001297	1.26549e-05	0.000370808	0.7035
ENSRNOG00000033256	8.92611e-05	0.00184172	0.70326
ENSRNOG00000034228	9.80775e-06	0.000296404	-0.702516
ENSRNOG00000018735	2.00973e-05	0.000545041	0.702291
ENSRNOG00000039865	1.83738e-06	7.53205e-05	-0.69809
ENSRNOG00000001242	0.000275355	0.00445916	-0.697874
ENSRNOG00000011284	7.91763e-07	3.8416e-05	0.6976
ENSRNOG00000028569	5.39541e-05	0.00123875	0.696146
ENSRNOG00000020652	8.61305e-08	6.04422e-06	0.695925
ENSRNOG00000050473	1.03169e-09	1.30761e-07	0.694446
ENSRNOG00000037815	1.62268e-05	0.000452927	-0.693886
ENSRNOG00000047898	2.18232e-07	1.33864e-05	-0.693737
ENSRNOG00000008988	2.63485e-05	0.00068611	-0.693513
ENSRNOG00000008243	6.31456e-05	0.00140059	-0.691825
ENSRNOG00000018775	2.17562e-06	8.60617e-05	0.690881
ENSRNOG00000009625	0.000146759	0.00273707	0.689343
ENSRNOG00000033010	2.13594e-07	1.31993e-05	-0.685759
ENSRNOG00000039284	0.00011853	0.00231125	0.6855
ENSRNOG00000009096	4.16249e-07	2.27763e-05	-0.684824
ENSRNOG00000013922	0.000145483	0.00272555	0.684038
ENSRNOG00000019342	2.47628e-06	9.41924e-05	-0.683734
ENSRNOG00000026644	0.000336364	0.00522248	0.68198
ENSRNOG00000046643	3.62484e-05	0.000885551	-0.680896
ENSRNOG00000043404	2.41256e-06	9.27752e-05	-0.678999
ENSRNOG00000003370	4.84958e-12	1.33859e-09	-0.677784
ENSRNOG00000020385	2.34706e-05	0.000620272	0.677455
ENSRNOG00000011054	1.787e-07	1.11539e-05	0.676505
ENSRNOG00000020817	1.88893e-05	0.000520231	-0.675949
ENSRNOG00000005931	1.03998e-08	9.4289e-07	-0.675298
ENSRNOG00000007415	5.15043e-07	2.6545e-05	0.673245
ENSRNOG00000050805	0.000104381	0.00209454	0.672419
ENSRNOG00000005620	0.000723046	0.00968819	0.672113
ENSRNOG00000024016	1.30751e-06	5.69845e-05	-0.67038
ENSRNOG00000000528	1.01274e-05	0.000304582	0.670273
ENSRNOG00000015668	0.000569472	0.00798354	0.669729
ENSRNOG00000004903	3.26308e-10	4.94277e-08	-0.668645
ENSRNOG00000009401	0.000353284	0.00541077	0.668587
ENSRNOG00000047503	6.86865e-09	6.66527e-07	-0.668247
ENSRNOG00000037563	0.000368114	0.00557603	0.667256
ENSRNOG00000005153	0.000134523	0.00256275	0.665996
ENSRNOG00000002122	2.17517e-05	0.00058714	0.665397
ENSRNOG00000009369	0.000231092	0.0039053	0.665124
ENSRNOG00000003769	0.000392479	0.00587347	-0.661045
ENSRNOG00000033321	0.000178993	0.00319901	0.660923
ENSRNOG00000033386	1.06181e-09	1.33219e-07	-0.660906
ENSRNOG00000032487	1.05755e-08	9.51868e-07	-0.658536
ENSRNOG00000006946	3.46199e-05	0.0008566	0.658312
ENSRNOG00000019491	6.52913e-09	6.48786e-07	-0.656268
ENSRNOG00000047247	3.24475e-06	0.00011924	-0.655174
ENSRNOG00000016281	1.10395e-05	0.000330413	0.654732
ENSRNOG00000003307	2.73557e-09	3.0903e-07	-0.653687
ENSRNOG00000017850	7.8896e-06	0.000250599	0.653537
ENSRNOG00000010410	2.87629e-05	0.000740277	-0.652986
ENSRNOG00000000459	3.25137e-07	1.8486e-05	0.652538
ENSRNOG00000002878	0.000172085	0.00310678	-0.652321
ENSRNOG00000019681	1.5233e-05	0.000431984	0.652065
ENSRNOG00000050697	1.53336e-06	6.43442e-05	0.651559
ENSRNOG00000028215	0.00017936	0.00319901	0.6515
ENSRNOG00000000902	2.29484e-05	0.00061037	0.651106
ENSRNOG00000025562	0.000579878	0.00810198	-0.650026
ENSRNOG00000043032	0.000579878	0.00810198	-0.650026
ENSRNOG00000021161	4.40629e-07	2.38291e-05	0.648939
ENSRNOG00000037446	3.04088e-08	2.45265e-06	-0.64844
ENSRNOG00000014453	0.000750229	0.00998777	0.64835
ENSRNOG00000028701	2.54764e-05	0.000668323	-0.647901
ENSRNOG00000012640	4.99732e-07	2.60806e-05	0.64635
ENSRNOG00000013415	9.02673e-05	0.00185631	0.641871
ENSRNOG00000012228	1.41523e-08	1.22927e-06	0.641183
ENSRNOG00000009921	5.83768e-05	0.00131597	-0.640407
ENSRNOG00000039079	0.000559165	0.0078746	-0.639568
ENSRNOG00000020660	3.63679e-06	0.000130935	0.636926
ENSRNOG00000017703	4.57516e-06	0.000160531	0.636471
ENSRNOG00000001806	3.2394e-05	0.00081286	-0.636253
ENSRNOG00000012779	2.28775e-06	8.91349e-05	0.635559
ENSRNOG00000011167	7.09297e-05	0.00154659	0.635282
ENSRNOG00000033245	0.000102194	0.00206063	-0.635275
ENSRNOG00000005575	1.83275e-06	7.53205e-05	0.634032
ENSRNOG00000013636	0.000220872	0.00377366	0.633923
ENSRNOG00000010852	0.000286086	0.00455329	0.633715
ENSRNOG00000000184	1.11216e-06	5.07875e-05	-0.633099
ENSRNOG00000014673	1.55221e-05	0.000439179	-0.630963
ENSRNOG00000048114	7.11028e-05	0.0015467	-0.630924
ENSRNOG00000006996	0.000163787	0.00298736	0.630907
ENSRNOG00000001229	3.54272e-06	0.000128292	-0.628608
ENSRNOG00000011932	7.07291e-06	0.000230584	0.625173
ENSRNOG00000018454	6.64105e-06	0.000221743	-0.624882
ENSRNOG00000004302	3.02558e-09	3.35542e-07	-0.623134
ENSRNOG00000001376	7.22083e-05	0.00156527	-0.621663
ENSRNOG00000046365	1.2926e-06	5.65332e-05	0.621357
ENSRNOG00000021314	0.000151869	0.00281547	-0.620633
ENSRNOG00000016356	0.000642373	0.00876803	-0.617474
ENSRNOG00000003121	7.42135e-07	3.62916e-05	-0.616255
ENSRNOG00000017441	9.42925e-05	0.00191687	0.61531
ENSRNOG00000011141	2.65939e-07	1.55081e-05	-0.614073
ENSRNOG00000047922	0.000143835	0.00270693	0.6133
ENSRNOG00000021174	0.000189095	0.0033458	-0.611568
ENSRNOG00000019620	0.000563096	0.00790706	0.611491
ENSRNOG00000000041	8.17267e-10	1.05742e-07	-0.610516
ENSRNOG00000027797	5.09558e-07	2.63718e-05	-0.609549
ENSRNOG00000017022	1.57031e-07	9.95361e-06	0.609112
ENSRNOG00000049622	9.36978e-08	6.53832e-06	0.608534
ENSRNOG00000016794	1.25108e-06	5.54988e-05	-0.60697
ENSRNOG00000002045	4.76591e-07	2.54736e-05	0.603209
ENSRNOG00000047087	0.000242084	0.00402533	0.603196
ENSRNOG00000014098	0.000286046	0.00455329	0.60259
ENSRNOG00000024207	1.96393e-07	1.2197e-05	-0.602084
ENSRNOG00000018747	4.80553e-07	2.55083e-05	0.601499

## Sheet: Liver_HighDose_24h
Gene id (ENSEBL Rattus norvegicus)	p-value	q-value	effect size
ENSRNOG00000000239	1.87059e-08	2.95867e-07	5.12566
ENSRNOG00000009875	5.03336e-07	5.46045e-06	4.77336
ENSRNOG00000043451	6.21715e-16	4.33002e-14	4.57787
ENSRNOG00000047369	5.68686e-21	1.13791e-18	-4.56223
ENSRNOG00000047720	2.4055e-05	0.000162594	-4.35482
ENSRNOG00000045926	0.000108832	0.000607589	4.27147
ENSRNOG00000047072	4.00739e-18	4.50895e-16	4.21016
ENSRNOG00000007454	2.27198e-07	2.72249e-06	4.08174
ENSRNOG00000049980	0.000187493	0.000970253	4.08168
ENSRNOG00000009528	2.61893e-08	3.97284e-07	4.05366
ENSRNOG00000032832	2.03433e-08	3.17779e-07	3.98434
ENSRNOG00000002753	2.30282e-10	5.55054e-09	-3.97937
ENSRNOG00000009734	2.82184e-16	2.1429e-14	3.96194
ENSRNOG00000008050	3.17374e-30	1.90515e-27	-3.95432
ENSRNOG00000029768	0.000228383	0.00114884	3.9108
ENSRNOG00000040188	2.49538e-16	1.94178e-14	3.89721
ENSRNOG00000024028	1.16264e-11	3.72932e-10	3.89629
ENSRNOG00000013658	4.56235e-06	3.82654e-05	3.85569
ENSRNOG00000002916	4.43131e-10	9.97519e-09	3.84912
ENSRNOG00000034191	0.000365327	0.00172548	-3.82743
ENSRNOG00000005310	0.00171979	0.00639182	3.82419
ENSRNOG00000007159	5.48264e-08	7.65384e-07	3.81574
ENSRNOG00000032626	2.3775e-08	3.64608e-07	3.80573
ENSRNOG00000005830	1.7817e-08	2.83587e-07	3.76099
ENSRNOG00000023449	2.24869e-16	1.80079e-14	3.71704
ENSRNOG00000011654	1.99863e-07	2.42724e-06	3.71458
ENSRNOG00000001476	2.71884e-38	4.28422e-35	3.70464
ENSRNOG00000046214	0.000109196	0.000608811	3.65518
ENSRNOG00000009919	0.000461389	0.0021005	3.61356
ENSRNOG00000000640	3.72796e-05	0.000239402	3.5915
ENSRNOG00000016740	0.000330842	0.00158759	3.51684
ENSRNOG00000020552	3.7722e-05	0.000241383	3.50233
ENSRNOG00000025130	3.35446e-18	3.84421e-16	3.46055
ENSRNOG00000029212	2.85549e-08	4.2955e-07	3.4597
ENSRNOG00000030187	0.000100196	0.000566656	3.36241
ENSRNOG00000020792	1.17019e-06	1.15788e-05	3.36202
ENSRNOG00000013982	2.25706e-16	1.80079e-14	-3.34472
ENSRNOG00000008412	5.31319e-19	7.20195e-17	3.3424
ENSRNOG00000016826	7.3065e-14	3.57435e-12	3.33323
ENSRNOG00000024283	4.06755e-06	3.45057e-05	3.31851
ENSRNOG00000007805	3.82727e-07	4.30606e-06	3.3103
ENSRNOG00000017606	2.52279e-05	0.000169884	3.30468
ENSRNOG00000020105	9.56234e-10	2.0124e-08	3.28024
ENSRNOG00000021234	1.0949e-17	1.1502e-15	3.23832
ENSRNOG00000000378	8.58507e-09	1.44106e-07	-3.20815
ENSRNOG00000008728	2.9617e-08	4.41362e-07	3.19621
ENSRNOG00000002773	3.83814e-12	1.36677e-10	3.18747
ENSRNOG00000021130	5.04383e-08	7.08046e-07	-3.16133
ENSRNOG00000050223	2.42658e-25	8.26741e-23	3.15955
ENSRNOG00000047772	3.69922e-05	0.000237678	3.13806
ENSRNOG00000009350	1.81604e-57	2.2893e-53	-3.13187
ENSRNOG00000026607	1.28901e-05	9.50249e-05	3.11171
ENSRNOG00000047551	0.000686004	0.00294242	3.08267
ENSRNOG00000010079	1.15429e-33	1.45509e-30	-3.05552
ENSRNOG00000015460	6.1168e-05	0.000365843	3.04991
ENSRNOG00000011250	3.26395e-09	6.13194e-08	-3.0157
ENSRNOG00000021517	2.89083e-05	0.000191698	3.00468
ENSRNOG00000028259	1.3039e-05	9.58424e-05	2.991
ENSRNOG00000007364	9.22587e-07	9.37914e-06	2.97889
ENSRNOG00000014282	9.69102e-09	1.6138e-07	2.95658
ENSRNOG00000023005	3.87055e-06	3.3192e-05	2.95603
ENSRNOG00000008816	6.14225e-39	1.10613e-35	2.94471
ENSRNOG00000000521	0.000153772	0.000816879	2.93841
ENSRNOG00000020480	9.91543e-27	4.25527e-24	-2.93667
ENSRNOG00000021027	4.89325e-25	1.62327e-22	-2.93135
ENSRNOG00000007508	6.06194e-08	8.39746e-07	-2.92695
ENSRNOG00000014156	3.2948e-05	0.000214981	2.91999
ENSRNOG00000049282	0.000320328	0.0015436	2.91046
ENSRNOG00000019141	8.49152e-06	6.57178e-05	2.90392
ENSRNOG00000020263	4.22207e-07	4.68104e-06	2.90392
ENSRNOG00000050885	7.7237e-13	3.06179e-11	-2.88908
ENSRNOG00000027432	1.60532e-05	0.000114851	2.88904
ENSRNOG00000001388	7.54625e-09	1.28551e-07	-2.88774
ENSRNOG00000008785	0.000769637	0.00324918	2.88033
ENSRNOG00000011205	6.64345e-07	6.98477e-06	2.87355
ENSRNOG00000014361	0.000119299	0.000654148	2.87146
ENSRNOG00000010698	3.09481e-11	9.09397e-10	-2.86018
ENSRNOG00000031833	0.000753017	0.00319184	-2.84705
ENSRNOG00000003927	7.11832e-07	7.43443e-06	2.83506
ENSRNOG00000001414	5.82815e-06	4.7217e-05	2.83355
ENSRNOG00000011335	2.66382e-07	3.13247e-06	2.82222
ENSRNOG00000024917	6.58366e-05	0.000390007	-2.80714
ENSRNOG00000000413	9.46106e-14	4.48369e-12	2.78867
ENSRNOG00000010345	5.56206e-06	4.53527e-05	2.78206
ENSRNOG00000009342	0.00094556	0.00386377	2.77453
ENSRNOG00000029844	7.17242e-20	1.11624e-17	-2.75885
ENSRNOG00000019728	6.05177e-11	1.65127e-09	2.75632
ENSRNOG00000050996	1.57792e-05	0.000113019	2.73336
ENSRNOG00000020775	1.10315e-32	1.06972e-29	-2.71377
ENSRNOG00000008478	0.000143056	0.000765436	2.71219
ENSRNOG00000003208	6.79426e-09	1.16529e-07	2.71026
ENSRNOG00000008513	0.000593519	0.00260421	2.70979
ENSRNOG00000036680	9.76095e-23	2.46093e-20	-2.70886
ENSRNOG00000045965	0.000205293	0.00104732	2.70545
ENSRNOG00000030868	1.02488e-05	7.76419e-05	-2.70211
ENSRNOG00000001006	4.85763e-06	4.05531e-05	2.69853
ENSRNOG00000037743	7.7339e-06	6.06303e-05	2.69535
ENSRNOG00000005479	1.81221e-15	1.17664e-13	-2.68838
ENSRNOG00000005341	1.2442e-06	1.21729e-05	-2.68495
ENSRNOG00000006094	5.47762e-07	5.87167e-06	2.6807
ENSRNOG00000013748	0.000213193	0.00108193	2.67346
ENSRNOG00000013973	4.82488e-07	5.27972e-06	2.66986
ENSRNOG00000021560	0.000139908	0.000750819	2.66871
ENSRNOG00000010362	3.80052e-16	2.76932e-14	2.66614
ENSRNOG00000010645	8.96896e-31	5.65314e-28	2.66464
ENSRNOG00000019481	3.01533e-06	2.64518e-05	-2.66441
ENSRNOG00000004327	8.85302e-48	5.58006e-44	-2.66178
ENSRNOG00000003538	5.52908e-07	5.9218e-06	2.66125
ENSRNOG00000011107	0.00140065	0.00536674	2.65646
ENSRNOG00000049770	8.01255e-07	8.2996e-06	2.65235
ENSRNOG00000030183	0.00098793	0.00400063	2.64331
ENSRNOG00000007281	3.28576e-05	0.000214502	2.64114
ENSRNOG00000005347	0.00108371	0.00431089	2.64073
ENSRNOG00000011269	2.48262e-33	2.60799e-30	-2.6379
ENSRNOG00000007002	2.4276e-06	2.19372e-05	2.63786
ENSRNOG00000007229	1.28315e-11	4.08468e-10	-2.63778
ENSRNOG00000008936	0.000147276	0.000786015	2.63636
ENSRNOG00000022859	2.89844e-06	2.55867e-05	2.6288
ENSRNOG00000027341	1.6129e-10	4.08199e-09	-2.62499
ENSRNOG00000030914	2.41472e-05	0.000163129	2.61804
ENSRNOG00000013064	7.43607e-13	2.95707e-11	2.60562
ENSRNOG00000036728	9.11757e-13	3.58057e-11	2.60537
ENSRNOG00000006715	6.16289e-06	4.95152e-05	2.58962
ENSRNOG00000002105	4.29406e-06	3.61838e-05	2.58479
ENSRNOG00000010389	2.64427e-18	3.05813e-16	-2.57958
ENSRNOG00000009488	0.00190729	0.00697515	-2.57683
ENSRNOG00000010045	2.04573e-05	0.00014185	2.57256
ENSRNOG00000002548	0.00194475	0.00709363	2.56759
ENSRNOG00000007129	5.05298e-06	4.17144e-05	2.56132
ENSRNOG00000016148	3.364e-06	2.92056e-05	2.56048
ENSRNOG00000008676	3.38012e-20	5.39364e-18	2.55985
ENSRNOG00000022719	1.07507e-05	8.12491e-05	2.55504
ENSRNOG00000009031	4.28635e-06	3.61667e-05	2.55112
ENSRNOG00000015520	3.43636e-07	3.91316e-06	2.55069
ENSRNOG00000008518	3.88394e-05	0.000246924	2.5454
ENSRNOG00000019440	3.95779e-07	4.43484e-06	2.54081
ENSRNOG00000009239	3.11249e-13	1.32108e-11	-2.53837
ENSRNOG00000013862	5.0297e-06	4.16684e-05	2.53357
ENSRNOG00000010805	1.64706e-26	6.69769e-24	2.52812
ENSRNOG00000023226	6.20342e-21	1.22188e-18	2.52672
ENSRNOG00000003681	0.000866402	0.00359508	2.52618
ENSRNOG00000022521	0.000159925	0.000845646	2.51012
ENSRNOG00000007243	0.000394619	0.00184243	2.50862
ENSRNOG00000019648	0.000695176	0.00297973	2.5051
ENSRNOG00000025691	1.87837e-13	8.51755e-12	2.5032
ENSRNOG00000018371	8.89314e-05	0.000508421	2.49686
ENSRNOG00000011184	8.53559e-19	1.09796e-16	-2.49481
ENSRNOG00000028765	1.98118e-09	3.90498e-08	-2.49145
ENSRNOG00000039698	1.1012e-05	8.28757e-05	2.49018
ENSRNOG00000036703	3.60313e-08	5.23285e-07	2.48728
ENSRNOG00000017646	2.42072e-08	3.69886e-07	-2.48672
ENSRNOG00000020467	3.66123e-10	8.39154e-09	-2.48506
ENSRNOG00000012404	7.48051e-27	3.36783e-24	-2.48302
ENSRNOG00000030155	5.65243e-05	0.000341257	2.48162
ENSRNOG00000050792	0.00114858	0.00453319	2.47012
ENSRNOG00000033153	1.05751e-08	1.74034e-07	2.4667
ENSRNOG00000007668	0.00010297	0.000580258	2.46379
ENSRNOG00000006472	0.00216538	0.00777685	2.45222
ENSRNOG00000010047	0.00021466	0.00108762	2.44354
ENSRNOG00000039383	0.000399933	0.00186242	2.44141
ENSRNOG00000048169	0.000364374	0.00172247	2.42889
ENSRNOG00000019098	8.35019e-31	5.54013e-28	-2.42461
ENSRNOG00000003198	8.82871e-08	1.17897e-06	-2.42357
ENSRNOG00000040195	4.53325e-30	2.59755e-27	-2.42201
ENSRNOG00000008045	1.46107e-14	8.07816e-13	2.41363
ENSRNOG00000022537	9.88529e-05	0.000559309	2.41294
ENSRNOG00000000017	1.27014e-07	1.63215e-06	2.41009
ENSRNOG00000030547	0.00020274	0.00103765	-2.41006
ENSRNOG00000039754	1.83459e-15	1.17994e-13	2.40969
ENSRNOG00000010994	2.07769e-05	0.00014375	2.40738
ENSRNOG00000011631	1.39376e-06	1.34428e-05	2.40228
ENSRNOG00000033192	7.63596e-06	5.99744e-05	2.40172
ENSRNOG00000013925	9.36943e-11	2.47094e-09	-2.4006
ENSRNOG00000020440	2.76482e-15	1.72541e-13	-2.39605
ENSRNOG00000028077	0.000160441	0.00084766	2.38903
ENSRNOG00000031162	2.72103e-31	2.01772e-28	2.3853
ENSRNOG00000014835	3.98727e-08	5.7313e-07	2.38369
ENSRNOG00000001757	0.000292389	0.00142696	2.37939
ENSRNOG00000011557	5.49975e-08	7.66923e-07	2.37915
ENSRNOG00000047077	1.78184e-16	1.46809e-14	2.37678
ENSRNOG00000005794	2.46109e-31	1.93903e-28	-2.37522
ENSRNOG00000002792	0.000511904	0.00230466	2.37048
ENSRNOG00000043088	0.00122384	0.00478399	2.36773
ENSRNOG00000016349	3.99685e-40	1.00769e-36	-2.36757
ENSRNOG00000002417	4.63408e-05	0.000288053	2.35437
ENSRNOG00000038943	3.76986e-05	0.000241355	2.35394
ENSRNOG00000027811	1.36321e-05	9.96213e-05	2.35357
ENSRNOG00000002159	2.00484e-05	0.000139534	2.34923
ENSRNOG00000018770	0.00162313	0.00608603	2.34511
ENSRNOG00000006767	3.40229e-11	9.90515e-10	2.3414
ENSRNOG00000028598	5.29887e-05	0.000323946	-2.33848
ENSRNOG00000011081	1.35262e-09	2.74575e-08	-2.33743
ENSRNOG00000004245	9.77784e-40	2.05432e-36	-2.33654
ENSRNOG00000000281	1.63172e-14	8.90453e-13	-2.33391
ENSRNOG00000003064	0.00113507	0.00448828	2.32833
ENSRNOG00000046247	0.000804279	0.00337396	2.32586
ENSRNOG00000012972	0.000232822	0.00116884	2.32127
ENSRNOG00000004089	1.53131e-24	4.82593e-22	-2.31871
ENSRNOG00000023214	1.5408e-05	0.0001108	2.31291
ENSRNOG00000015948	9.15357e-08	1.21719e-06	2.30355
ENSRNOG00000018937	9.53957e-41	3.0064e-37	-2.292
ENSRNOG00000047606	3.93967e-08	5.67583e-07	2.2913
ENSRNOG00000042111	2.51842e-37	3.52746e-34	-2.28525
ENSRNOG00000037838	6.21415e-06	4.98318e-05	2.28443
ENSRNOG00000047507	6.4225e-13	2.57022e-11	-2.28317
ENSRNOG00000042960	7.30006e-11	1.96214e-09	2.28213
ENSRNOG00000018113	0.000454709	0.00207533	2.2795
ENSRNOG00000005853	2.94589e-05	0.000194837	2.27697
ENSRNOG00000002469	4.33919e-05	0.000272138	2.27081
ENSRNOG00000047682	0.00195867	0.00713201	2.25128
ENSRNOG00000002820	2.55023e-07	3.01861e-06	2.24938
ENSRNOG00000014837	3.08021e-07	3.5623e-06	2.24703
ENSRNOG00000003634	1.01505e-06	1.02366e-05	-2.24568
ENSRNOG00000047781	9.57452e-17	8.38169e-15	-2.24472
ENSRNOG00000013916	0.00052473	0.0023564	2.23723
ENSRNOG00000028708	0.000572616	0.0025277	-2.23703
ENSRNOG00000038331	1.08994e-18	1.34704e-16	-2.23364
ENSRNOG00000004195	1.42476e-06	1.36686e-05	2.23341
ENSRNOG00000006588	1.06325e-06	1.06669e-05	-2.23256
ENSRNOG00000017311	1.89203e-12	6.9944e-11	-2.23047
ENSRNOG00000011892	0.000140489	0.000753621	2.22871
ENSRNOG00000009610	0.001742	0.00646632	2.22578
ENSRNOG00000018287	1.46007e-17	1.47245e-15	-2.22556
ENSRNOG00000047172	9.33038e-21	1.70462e-18	-2.21031
ENSRNOG00000036834	0.000213537	0.0010828	2.20322
ENSRNOG00000047800	7.89813e-22	1.84378e-19	2.19937
ENSRNOG00000020729	0.000954977	0.00389341	2.19734
ENSRNOG00000013668	2.95946e-27	1.43488e-24	2.196
ENSRNOG00000045611	0.00211466	0.00761422	2.19259
ENSRNOG00000013147	5.66907e-20	8.93304e-18	-2.18796
ENSRNOG00000034203	2.84671e-10	6.69507e-09	-2.18766
ENSRNOG00000037931	4.90499e-06	4.08944e-05	2.18425
ENSRNOG00000011332	1.25592e-05	9.29119e-05	2.18309
ENSRNOG00000030101	5.52219e-05	0.000334677	2.18123
ENSRNOG00000004854	6.33248e-05	0.000376721	2.17477
ENSRNOG00000003738	3.1322e-08	4.6508e-07	-2.17325
ENSRNOG00000004404	0.000122946	0.000670209	2.17247
ENSRNOG00000000158	3.5633e-13	1.48738e-11	-2.16927
ENSRNOG00000001124	2.35403e-06	2.13643e-05	2.16039
ENSRNOG00000043342	0.000225144	0.00113637	2.15453
ENSRNOG00000019943	2.65506e-14	1.39457e-12	2.14701
ENSRNOG00000018003	0.000140947	0.000755433	2.14678
ENSRNOG00000003895	1.04286e-06	1.04835e-05	2.14655
ENSRNOG00000013967	3.46281e-11	1.0035e-09	2.14124
ENSRNOG00000008949	0.000363665	0.0017215	2.13969
ENSRNOG00000040300	0.000236023	0.00118161	2.13873
ENSRNOG00000009897	0.000336451	0.00161021	2.13758
ENSRNOG00000009440	2.71294e-05	0.000181045	-2.13483
ENSRNOG00000027770	7.32956e-05	0.000428555	-2.13228
ENSRNOG00000049422	2.71609e-07	3.18799e-06	2.1319
ENSRNOG00000016807	3.11158e-13	1.32108e-11	-2.13116
ENSRNOG00000016561	4.04535e-05	0.000255234	2.13054
ENSRNOG00000003104	3.0567e-21	6.45172e-19	2.12511
ENSRNOG00000008091	8.71253e-10	1.85211e-08	2.12485
ENSRNOG00000002636	2.92457e-08	4.37852e-07	-2.12481
ENSRNOG00000018606	5.2585e-05	0.000321946	-2.11875
ENSRNOG00000043304	1.6508e-20	2.89027e-18	-2.10718
ENSRNOG00000005291	0.00118157	0.00463802	2.105
ENSRNOG00000012181	1.6982e-10	4.27297e-09	2.10429
ENSRNOG00000016920	3.5438e-07	4.02824e-06	2.10334
ENSRNOG00000001261	2.10509e-10	5.17286e-09	-2.09106
ENSRNOG00000020470	4.37472e-26	1.62199e-23	2.09047
ENSRNOG00000005825	0.000108186	0.00060452	2.09016
ENSRNOG00000047671	4.91551e-06	4.0928e-05	-2.08906
ENSRNOG00000020272	2.67099e-11	7.97879e-10	-2.08831
ENSRNOG00000009019	8.25702e-05	0.000476593	2.08466
ENSRNOG00000013380	1.26914e-05	9.37243e-05	2.08327
ENSRNOG00000047349	9.6138e-05	0.000544926	2.08311
ENSRNOG00000001943	3.88486e-08	5.62257e-07	2.08188
ENSRNOG00000008943	0.00017888	0.000933384	2.08029
ENSRNOG00000013598	1.85149e-05	0.0001301	2.07439
ENSRNOG00000019582	4.2126e-16	3.01728e-14	2.07227
ENSRNOG00000047023	1.7938e-16	1.46835e-14	-2.07149
ENSRNOG00000042524	1.84465e-05	0.000129764	2.0673
ENSRNOG00000016776	1.7456e-08	2.78898e-07	-2.06716
ENSRNOG00000010210	2.29507e-06	2.08592e-05	2.06517
ENSRNOG00000004756	9.61128e-05	0.000544926	-2.06248
ENSRNOG00000019920	4.87197e-07	5.31741e-06	2.06168
ENSRNOG00000013419	2.77401e-09	5.29035e-08	-2.05754
ENSRNOG00000025625	6.38527e-21	1.23835e-18	-2.05495
ENSRNOG00000024650	6.05572e-07	6.42038e-06	2.05283
ENSRNOG00000012543	4.86007e-26	1.75046e-23	2.05061
ENSRNOG00000010516	7.02342e-21	1.32145e-18	2.04781
ENSRNOG00000009503	0.00122811	0.0047975	2.04482
ENSRNOG00000004111	3.2015e-10	7.44615e-09	2.04353
ENSRNOG00000006519	0.000570047	0.00252053	2.04268
ENSRNOG00000003984	3.31162e-08	4.8769e-07	2.04218
ENSRNOG00000023528	0.00155933	0.00588705	2.04031
ENSRNOG00000000187	1.27205e-05	9.38845e-05	2.03523
ENSRNOG00000050968	5.83845e-05	0.000350975	2.03034
ENSRNOG00000031612	3.72449e-19	5.15944e-17	-2.02979
ENSRNOG00000021555	0.000155473	0.00082487	2.02738
ENSRNOG00000014269	0.000778594	0.00327931	2.02581
ENSRNOG00000032246	2.00022e-33	2.29226e-30	-2.02281
ENSRNOG00000005888	1.22356e-07	1.58035e-06	2.02095
ENSRNOG00000006663	2.02076e-07	2.44705e-06	-2.02061
ENSRNOG00000031599	0.000452189	0.00206458	2.01917
ENSRNOG00000020687	0.00183786	0.00674667	2.01482
ENSRNOG00000001466	0.000795539	0.00334063	2.01442
ENSRNOG00000036692	5.40313e-14	2.70285e-12	-2.01149
ENSRNOG00000012051	1.94286e-08	3.05573e-07	2.00824
ENSRNOG00000050368	0.00149668	0.00567946	-2.0078
ENSRNOG00000002014	9.47494e-06	7.2697e-05	2.00676
ENSRNOG00000032917	0.00111492	0.00442111	2.00233
ENSRNOG00000042741	0.00011707	0.000646705	1.99882
ENSRNOG00000014075	2.28109e-11	6.929e-10	-1.99771
ENSRNOG00000014797	1.78058e-31	1.4964e-28	1.99654
ENSRNOG00000025648	2.92835e-08	4.37897e-07	-1.99575
ENSRNOG00000001242	2.7661e-08	4.18099e-07	-1.99209
ENSRNOG00000008159	3.64445e-05	0.000234757	1.98628
ENSRNOG00000025764	7.21103e-08	9.7955e-07	-1.98518
ENSRNOG00000011821	6.80194e-07	7.13355e-06	1.98507
ENSRNOG00000027204	6.17018e-05	0.000368282	1.97973
ENSRNOG00000039183	0.000397584	0.00185284	1.97912
ENSRNOG00000014838	6.87697e-06	5.46257e-05	1.97641
ENSRNOG00000000814	7.62641e-10	1.63501e-08	-1.97423
ENSRNOG00000032895	1.72845e-13	7.86601e-12	-1.9717
ENSRNOG00000029993	1.3153e-08	2.12846e-07	-1.97164
ENSRNOG00000001555	0.000851192	0.00354364	1.97152
ENSRNOG00000012273	4.18568e-08	5.97562e-07	-1.96983
ENSRNOG00000012067	1.64667e-09	3.2897e-08	1.96928
ENSRNOG00000011329	4.66837e-17	4.32716e-15	1.96868
ENSRNOG00000026344	0.0013832	0.00531278	-1.96516
ENSRNOG00000047158	6.89504e-17	6.16446e-15	-1.96456
ENSRNOG00000024390	0.000739879	0.00314355	1.96334
ENSRNOG00000026653	0.000601276	0.00263184	1.96073
ENSRNOG00000004019	0.00259425	0.00901408	1.95988
ENSRNOG00000033619	6.16117e-12	2.07668e-10	-1.95861
ENSRNOG00000010208	1.91536e-08	3.01813e-07	1.9586
ENSRNOG00000001736	8.17761e-13	3.23156e-11	-1.9585
ENSRNOG00000012019	0.00290439	0.00997078	1.95776
ENSRNOG00000004870	0.00155051	0.00585729	1.9573
ENSRNOG00000033658	6.69471e-11	1.81491e-09	1.9566
ENSRNOG00000045829	2.90127e-06	2.55937e-05	1.9561
ENSRNOG00000005935	1.0872e-11	3.49625e-10	1.95067
ENSRNOG00000030639	0.00161799	0.00607035	1.94952
ENSRNOG00000005964	0.0028362	0.00975794	1.94577
ENSRNOG00000046635	0.00128088	0.00497436	1.94363
ENSRNOG00000042326	9.09215e-05	0.000518254	1.94027
ENSRNOG00000006410	1.44342e-07	1.81413e-06	-1.94023
ENSRNOG00000001514	4.129e-05	0.000259991	1.93625
ENSRNOG00000010633	1.94911e-10	4.81773e-09	-1.93605
ENSRNOG00000011474	2.91505e-06	2.56793e-05	-1.93499
ENSRNOG00000018305	5.72721e-16	4.03336e-14	-1.93458
ENSRNOG00000017693	8.5621e-05	0.00049195	-1.93394
ENSRNOG00000003954	5.39218e-06	4.41675e-05	1.93233
ENSRNOG00000032394	2.20155e-22	5.44171e-20	-1.92646
ENSRNOG00000003806	2.70651e-07	3.17971e-06	1.92584
ENSRNOG00000007178	1.83134e-10	4.56242e-09	1.92558
ENSRNOG00000016222	3.75046e-05	0.00024048	-1.92544
ENSRNOG00000003841	3.88473e-07	4.35685e-06	-1.92065
ENSRNOG00000020309	3.13623e-11	9.19425e-10	-1.91781
ENSRNOG00000009438	2.00624e-20	3.41765e-18	-1.91698
ENSRNOG00000020465	6.46119e-10	1.40916e-08	1.91461
ENSRNOG00000018646	0.00236873	0.00839006	1.91284
ENSRNOG00000020399	0.000161935	0.000854839	1.91182
ENSRNOG00000010701	0.00147223	0.00559678	1.91166
ENSRNOG00000026295	2.0937e-05	0.000144619	1.91029
ENSRNOG00000009311	2.89694e-06	2.55867e-05	1.90496
ENSRNOG00000026252	0.000958412	0.00390363	1.90183
ENSRNOG00000005115	5.98214e-07	6.35842e-06	1.89808
ENSRNOG00000023828	4.62669e-08	6.55327e-07	-1.8972
ENSRNOG00000011598	0.000125857	0.000685335	1.89462
ENSRNOG00000048874	1.38976e-05	0.000101034	-1.89437
ENSRNOG00000047924	1.85015e-05	0.000130078	-1.89347
ENSRNOG00000017531	1.44645e-16	1.23203e-14	-1.8909
ENSRNOG00000002525	2.56869e-06	2.30798e-05	1.88976
ENSRNOG00000015061	1.49017e-06	1.42055e-05	-1.88569
ENSRNOG00000034228	2.97478e-20	4.80771e-18	-1.88154
ENSRNOG00000028247	4.61995e-11	1.2828e-09	1.88114
ENSRNOG00000007467	2.94417e-08	4.39741e-07	1.88058
ENSRNOG00000024899	0.000220296	0.0011135	-1.87728
ENSRNOG00000014902	0.000108999	0.000607985	1.87626
ENSRNOG00000014378	0.00159403	0.00598939	1.87604
ENSRNOG00000006557	0.000213324	0.00108216	1.87322
ENSRNOG00000037060	2.19131e-10	5.36382e-09	-1.86675
ENSRNOG00000008907	3.0783e-21	6.45172e-19	-1.86662
ENSRNOG00000011200	3.80399e-10	8.67144e-09	-1.86572
ENSRNOG00000028622	0.00122095	0.00477693	1.86426
ENSRNOG00000025198	2.41863e-12	8.83747e-11	1.86407
ENSRNOG00000000525	5.70581e-12	1.93875e-10	1.86063
ENSRNOG00000005410	0.000672944	0.00290022	1.85975
ENSRNOG00000021669	0.00168661	0.00628478	1.85716
ENSRNOG00000043201	4.37833e-09	7.91868e-08	-1.85664
ENSRNOG00000047945	0.000154364	0.000819334	1.85646
ENSRNOG00000014700	7.0513e-08	9.60959e-07	-1.85484
ENSRNOG00000016257	1.27898e-23	3.50497e-21	1.85349
ENSRNOG00000027894	5.45121e-12	1.87242e-10	1.85196
ENSRNOG00000021663	0.000414632	0.00191881	1.85067
ENSRNOG00000015807	5.33541e-21	1.08481e-18	-1.85032
ENSRNOG00000017273	0.00117532	0.00461847	1.84805
ENSRNOG00000033415	2.23516e-06	2.04029e-05	-1.84684
ENSRNOG00000001770	8.75318e-30	4.7975e-27	-1.84596
ENSRNOG00000015850	3.49759e-06	3.02405e-05	1.84293
ENSRNOG00000015519	8.20957e-17	7.23706e-15	-1.8394
ENSRNOG00000018915	0.000262128	0.0012994	1.83845
ENSRNOG00000036615	8.24399e-06	6.41505e-05	-1.83639
ENSRNOG00000014653	9.74452e-19	1.21623e-16	1.83563
ENSRNOG00000001270	7.50828e-15	4.46459e-13	1.83469
ENSRNOG00000003020	5.14151e-10	1.1431e-08	-1.83402
ENSRNOG00000050418	8.10997e-07	8.37986e-06	1.83401
ENSRNOG00000004188	1.00396e-06	1.01409e-05	1.83239
ENSRNOG00000017597	2.97111e-11	8.77139e-10	-1.83221
ENSRNOG00000011517	7.11755e-05	0.000418683	1.83026
ENSRNOG00000027940	0.00192117	0.00701777	1.82168
ENSRNOG00000036659	0.000757275	0.00320881	-1.82078
ENSRNOG00000014448	0.00164103	0.00612941	1.8205
ENSRNOG00000015308	0.00156575	0.00590586	1.82006
ENSRNOG00000009433	2.05501e-06	1.89368e-05	1.81898
ENSRNOG00000003703	6.47672e-28	3.4019e-25	1.81451
ENSRNOG00000019630	2.51292e-16	1.94343e-14	-1.81278
ENSRNOG00000015878	1.48338e-06	1.41691e-05	-1.81012
ENSRNOG00000015717	2.68965e-16	2.06742e-14	1.8061
ENSRNOG00000050251	5.02232e-05	0.000309289	1.80419
ENSRNOG00000010181	1.75063e-06	1.63349e-05	1.80322
ENSRNOG00000015002	1.21035e-06	1.19204e-05	-1.79831
ENSRNOG00000049361	0.000511115	0.00230193	1.79808
ENSRNOG00000021731	0.000326715	0.00157077	1.79802
ENSRNOG00000012481	0.00137362	0.00528245	1.79702
ENSRNOG00000049766	1.50941e-14	8.30902e-13	1.78874
ENSRNOG00000008409	1.34614e-15	8.93129e-14	1.78318
ENSRNOG00000028036	0.000276521	0.00136059	-1.78312
ENSRNOG00000016852	3.79153e-06	3.2603e-05	1.77769
ENSRNOG00000038258	4.7961e-14	2.41838e-12	-1.77721
ENSRNOG00000017427	0.000169933	0.000892201	1.77058
ENSRNOG00000038047	3.02467e-07	3.51096e-06	-1.7693
ENSRNOG00000047613	3.30589e-05	0.000215481	-1.76114
ENSRNOG00000001656	1.22167e-05	9.04839e-05	-1.76
ENSRNOG00000007258	1.06095e-08	1.74372e-07	-1.75758
ENSRNOG00000037298	0.00231053	0.00823018	1.75585
ENSRNOG00000005971	0.000604576	0.00264536	1.75343
ENSRNOG00000014776	6.19133e-19	8.30297e-17	1.75245
ENSRNOG00000012877	0.000516662	0.00232277	-1.74978
ENSRNOG00000003782	1.60978e-18	1.91442e-16	1.74962
ENSRNOG00000003209	1.38196e-07	1.75262e-06	-1.74874
ENSRNOG00000014118	5.34027e-11	1.46029e-09	-1.7487
ENSRNOG00000020805	1.77729e-07	2.18484e-06	1.74866
ENSRNOG00000050315	1.12511e-17	1.17216e-15	-1.74756
ENSRNOG00000025527	0.000645491	0.00280105	1.74612
ENSRNOG00000003687	9.20216e-14	4.37745e-12	1.74204
ENSRNOG00000017438	1.64001e-05	0.000117067	-1.74098
ENSRNOG00000019424	8.13565e-12	2.69181e-10	-1.73749
ENSRNOG00000007607	0.000119626	0.000655653	1.73572
ENSRNOG00000011406	0.000164868	0.000869594	1.73265
ENSRNOG00000004009	9.12002e-08	1.21401e-06	-1.72795
ENSRNOG00000028781	2.47898e-07	2.94812e-06	-1.72777
ENSRNOG00000026235	3.85407e-05	0.000245376	1.72642
ENSRNOG00000020032	1.29746e-05	9.55363e-05	1.72401
ENSRNOG00000018716	1.69349e-16	1.41378e-14	1.72338
ENSRNOG00000008336	1.83877e-06	1.70941e-05	1.71935
ENSRNOG00000038916	5.3925e-07	5.79522e-06	1.71316
ENSRNOG00000033010	7.85936e-16	5.38452e-14	-1.70824
ENSRNOG00000001480	4.94743e-12	1.72285e-10	1.70816
ENSRNOG00000000488	2.17812e-11	6.63221e-10	1.70743
ENSRNOG00000019018	2.54236e-10	6.04699e-09	1.7067
ENSRNOG00000047493	7.39699e-10	1.59124e-08	-1.70386
ENSRNOG00000010266	3.56736e-19	4.99669e-17	1.70357
ENSRNOG00000011637	0.000417073	0.00192728	-1.70196
ENSRNOG00000017874	2.03624e-10	5.02327e-09	1.70094
ENSRNOG00000011677	0.000496887	0.00224507	1.69742
ENSRNOG00000018782	5.47023e-12	1.87357e-10	1.6973
ENSRNOG00000016299	3.24238e-05	0.000211889	1.69629
ENSRNOG00000021370	0.000255184	0.00126747	1.69615
ENSRNOG00000011859	6.14539e-06	4.94061e-05	1.69309
ENSRNOG00000036711	3.83498e-09	7.04719e-08	1.69142
ENSRNOG00000002563	0.000811032	0.00339619	1.69041
ENSRNOG00000020281	1.33932e-06	1.29673e-05	1.68953
ENSRNOG00000050509	2.05622e-08	3.20009e-07	1.68856
ENSRNOG00000012835	1.23195e-07	1.58793e-06	1.688
ENSRNOG00000007529	0.000331568	0.00159002	-1.68579
ENSRNOG00000043404	1.94875e-14	1.05433e-12	-1.68578
ENSRNOG00000031167	0.000130858	0.000708591	1.68364
ENSRNOG00000023587	8.87836e-11	2.35127e-09	-1.68324
ENSRNOG00000009855	5.92208e-06	4.78243e-05	-1.68314
ENSRNOG00000048166	1.47243e-07	1.84875e-06	1.68201
ENSRNOG00000010105	3.12126e-14	1.60599e-12	1.6812
ENSRNOG00000016603	0.00104158	0.00417893	1.6808
ENSRNOG00000017105	2.09386e-14	1.11844e-12	-1.67828
ENSRNOG00000026420	4.95752e-06	4.12505e-05	-1.67815
ENSRNOG00000023920	1.83505e-05	0.00012916	1.67769
ENSRNOG00000037331	2.3458e-11	7.07442e-10	1.67548
ENSRNOG00000037409	1.19345e-06	1.17905e-05	1.67435
ENSRNOG00000012040	2.69954e-05	0.000180341	-1.67222
ENSRNOG00000019372	2.02094e-13	9.09856e-12	-1.67182
ENSRNOG00000045992	1.64845e-06	1.55077e-05	1.67143
ENSRNOG00000008798	2.56526e-12	9.31922e-11	-1.67007
ENSRNOG00000008364	5.4183e-24	1.55234e-21	-1.66975
ENSRNOG00000046663	3.22165e-07	3.69874e-06	1.66344
ENSRNOG00000020420	4.14986e-08	5.94405e-07	-1.66255
ENSRNOG00000022640	3.91104e-08	5.65069e-07	1.66169
ENSRNOG00000006116	3.49915e-08	5.10536e-07	1.66001
ENSRNOG00000004821	1.25586e-06	1.22628e-05	1.65532
ENSRNOG00000002728	2.1981e-05	0.000150349	1.65459
ENSRNOG00000005711	1.67285e-07	2.07355e-06	-1.65452
ENSRNOG00000017260	0.000760262	0.0032193	1.65213
ENSRNOG00000005126	1.51591e-10	3.86833e-09	1.64782
ENSRNOG00000001224	1.50652e-17	1.50724e-15	1.64769
ENSRNOG00000033609	8.44198e-07	8.68023e-06	-1.64439
ENSRNOG00000018087	3.52522e-12	1.25889e-10	1.64311
ENSRNOG00000001259	2.85796e-06	2.53536e-05	1.64063
ENSRNOG00000013301	0.00183615	0.0067445	1.64059
ENSRNOG00000031211	7.71853e-08	1.04399e-06	-1.63961
ENSRNOG00000015582	1.15524e-17	1.18398e-15	1.63848
ENSRNOG00000047276	7.98768e-14	3.84323e-12	1.63769
ENSRNOG00000016593	3.08943e-05	0.000202946	-1.63199
ENSRNOG00000018092	0.000128031	0.000695971	1.63021
ENSRNOG00000020938	0.0015736	0.00593027	1.6298
ENSRNOG00000011446	6.05629e-08	8.39746e-07	-1.62823
ENSRNOG00000029861	3.78408e-05	0.000241775	-1.62799
ENSRNOG00000043094	9.59856e-09	1.60052e-07	1.62659
ENSRNOG00000007136	2.39257e-27	1.20643e-24	1.62375
ENSRNOG00000005038	0.00247876	0.00870155	1.62124
ENSRNOG00000008301	3.48919e-17	3.33217e-15	1.62024
ENSRNOG00000007989	0.00014485	0.00077405	1.62006
ENSRNOG00000021750	0.00254817	0.00888012	1.619
ENSRNOG00000007799	0.000267473	0.00132174	1.61554
ENSRNOG00000014443	8.32643e-06	6.47074e-05	1.61381
ENSRNOG00000013324	5.43232e-06	4.44674e-05	1.61358
ENSRNOG00000007393	1.06752e-12	4.10278e-11	1.61347
ENSRNOG00000024178	0.000311575	0.00150834	1.60964
ENSRNOG00000042717	0.000190069	0.000981569	-1.60916
ENSRNOG00000008588	2.11756e-05	0.000145869	1.60873
ENSRNOG00000030012	0.000745407	0.00316277	1.60816
ENSRNOG00000009211	1.55268e-12	5.8427e-11	1.60792
ENSRNOG00000038286	3.16179e-07	3.63663e-06	1.60572
ENSRNOG00000038722	4.52862e-07	4.96921e-06	1.60294
ENSRNOG00000010319	2.22809e-10	5.42227e-09	1.60266
ENSRNOG00000012109	3.3122e-24	9.94132e-22	1.60175
ENSRNOG00000019330	4.70975e-05	0.000292469	1.60147
ENSRNOG00000049143	1.2594e-05	9.308e-05	-1.59997
ENSRNOG00000004101	5.85768e-08	8.15033e-07	-1.59932
ENSRNOG00000022764	1.0272e-10	2.67538e-09	1.59872
ENSRNOG00000016978	3.83205e-09	7.04719e-08	1.59847
ENSRNOG00000005807	2.87171e-19	4.11372e-17	1.5937
ENSRNOG00000014117	5.58841e-07	5.97519e-06	1.58939
ENSRNOG00000038746	1.12521e-23	3.15208e-21	-1.58735
ENSRNOG00000013950	3.23454e-16	2.39851e-14	-1.58728
ENSRNOG00000000561	3.92747e-08	5.66472e-07	-1.58406
ENSRNOG00000047708	2.20704e-26	8.4309e-24	-1.5839
ENSRNOG00000011714	0.000380956	0.00178326	-1.58333
ENSRNOG00000013589	1.66182e-07	2.06393e-06	-1.58034
ENSRNOG00000015496	8.14609e-09	1.37286e-07	1.57369
ENSRNOG00000011944	0.000911162	0.0037533	1.5732
ENSRNOG00000005278	4.2628e-09	7.76544e-08	-1.5714
ENSRNOG00000033915	8.5619e-20	1.30038e-17	-1.57056
ENSRNOG00000032908	3.56173e-11	1.02744e-09	-1.56838
ENSRNOG00000010119	6.00674e-05	0.000360233	1.56821
ENSRNOG00000011361	1.08352e-07	1.41836e-06	-1.56684
ENSRNOG00000003370	2.19436e-45	9.2207e-42	-1.56363
ENSRNOG00000020928	1.20907e-16	1.03684e-14	-1.56256
ENSRNOG00000018339	7.36562e-05	0.000430464	-1.56036
ENSRNOG00000005659	0.0001124	0.000624191	1.56019
ENSRNOG00000014362	5.71645e-14	2.83707e-12	-1.55978
ENSRNOG00000011483	5.35363e-05	0.000326818	1.55953
ENSRNOG00000008048	2.30861e-07	2.75851e-06	1.55514
ENSRNOG00000001250	9.68345e-19	1.21623e-16	1.55289
ENSRNOG00000008115	2.84372e-14	1.47523e-12	1.55221
ENSRNOG00000009243	4.63823e-10	1.03669e-08	-1.55126
ENSRNOG00000028116	0.000434225	0.00199339	-1.54865
ENSRNOG00000019118	3.46705e-05	0.000224752	-1.54744
ENSRNOG00000007923	3.50967e-05	0.000227236	1.54649
ENSRNOG00000033466	1.0062e-13	4.7506e-12	-1.54596
ENSRNOG00000013727	0.00246335	0.00865467	1.54578
ENSRNOG00000013223	5.80911e-12	1.96854e-10	-1.54477
ENSRNOG00000027797	2.17117e-18	2.55792e-16	-1.54434
ENSRNOG00000018059	4.4313e-05	0.000277363	-1.54252
ENSRNOG00000033017	4.21196e-07	4.67394e-06	1.5416
ENSRNOG00000020832	1.27859e-11	4.0805e-10	-1.54115
ENSRNOG00000015438	2.06092e-14	1.10553e-12	-1.53912
ENSRNOG00000047248	0.000369546	0.00174237	1.53825
ENSRNOG00000002097	0.0020248	0.00733676	1.5378
ENSRNOG00000007850	3.5971e-05	0.000232181	1.5369
ENSRNOG00000004621	2.07277e-16	1.67495e-14	1.53518
ENSRNOG00000004048	2.06446e-13	9.26142e-12	1.53299
ENSRNOG00000004725	1.82013e-15	1.17664e-13	-1.53227
ENSRNOG00000003709	9.29879e-09	1.55259e-07	-1.52811
ENSRNOG00000011019	9.99133e-10	2.0922e-08	-1.52727
ENSRNOG00000050229	8.15704e-10	1.74284e-08	-1.52609
ENSRNOG00000013148	1.54448e-05	0.000111002	1.52607
ENSRNOG00000008450	2.35855e-05	0.000159763	1.52437
ENSRNOG00000023465	1.45361e-05	0.00010519	-1.52351
ENSRNOG00000013053	1.89446e-05	0.000132675	-1.52336
ENSRNOG00000020431	1.27496e-09	2.60912e-08	1.52335
ENSRNOG00000011706	2.09136e-09	4.09374e-08	-1.52305
ENSRNOG00000001704	0.000779373	0.00328149	1.51913
ENSRNOG00000034290	8.78641e-07	8.99038e-06	1.51872
ENSRNOG00000009779	4.26503e-18	4.71623e-16	1.51652
ENSRNOG00000019342	3.96276e-11	1.12257e-09	-1.51564
ENSRNOG00000000201	2.74857e-11	8.15259e-10	-1.51478
ENSRNOG00000037374	0.000113892	0.00063081	1.51339
ENSRNOG00000037113	9.14928e-10	1.93842e-08	1.51229
ENSRNOG00000006824	1.16341e-07	1.51195e-06	-1.51008
ENSRNOG00000008759	0.00108734	0.00432311	1.5099
ENSRNOG00000009303	4.3615e-08	6.19156e-07	1.50952
ENSRNOG00000013970	6.43088e-12	2.1618e-10	1.5092
ENSRNOG00000002776	0.000469386	0.00212998	1.50891
ENSRNOG00000048771	5.50453e-10	1.21311e-08	1.50798
ENSRNOG00000009421	1.58892e-20	2.82112e-18	-1.50765
ENSRNOG00000020817	1.40532e-14	7.83754e-13	-1.50736
ENSRNOG00000017702	7.80496e-26	2.73304e-23	-1.50664
ENSRNOG00000020194	5.4253e-09	9.61903e-08	-1.50654
ENSRNOG00000015780	0.000107818	0.000603267	1.50597
ENSRNOG00000048472	0.00226542	0.00808777	1.50524
ENSRNOG00000015913	4.84241e-08	6.81289e-07	1.50474
ENSRNOG00000000515	7.98856e-05	0.000462793	1.50463
ENSRNOG00000036572	1.49087e-06	1.42055e-05	1.50442
ENSRNOG00000003260	0.000441397	0.00201969	-1.50424
ENSRNOG00000009912	1.03123e-11	3.33324e-10	1.50301
ENSRNOG00000046005	4.53722e-12	1.59321e-10	1.50242
ENSRNOG00000020560	9.5176e-06	7.29355e-05	1.50233
ENSRNOG00000047367	2.40375e-14	1.27318e-12	1.5015
ENSRNOG00000027234	8.81684e-05	0.000504746	1.50126
ENSRNOG00000012458	1.10155e-16	9.57666e-15	-1.50112
ENSRNOG00000021174	1.00001e-15	6.81413e-14	-1.50056
ENSRNOG00000009008	0.000193172	0.000993931	1.49902
ENSRNOG00000017808	1.20323e-05	8.9381e-05	-1.49836
ENSRNOG00000043193	1.54607e-09	3.09852e-08	-1.49764
ENSRNOG00000018086	2.42243e-11	7.27074e-10	-1.49642
ENSRNOG00000021552	0.00140288	0.00537367	1.4952
ENSRNOG00000028730	6.06299e-07	6.42269e-06	-1.49486
ENSRNOG00000017061	0.00177423	0.00655475	-1.49403
ENSRNOG00000003307	2.47245e-24	7.60189e-22	-1.49314
ENSRNOG00000007378	3.08345e-07	3.56255e-06	-1.49211
ENSRNOG00000037225	5.60224e-14	2.79138e-12	1.49208
ENSRNOG00000021856	1.28348e-07	1.64762e-06	1.49208
ENSRNOG00000021104	6.68479e-09	1.15121e-07	1.49178
ENSRNOG00000020614	0.000932464	0.00382016	1.49125
ENSRNOG00000014490	6.20122e-08	8.5528e-07	-1.49002
ENSRNOG00000016967	1.50495e-18	1.8068e-16	-1.4899
ENSRNOG00000037302	2.77549e-08	4.19016e-07	1.48788
ENSRNOG00000029778	6.56778e-11	1.78434e-09	-1.48764
ENSRNOG00000005790	7.39773e-05	0.00043174	-1.48553
ENSRNOG00000046455	0.00135419	0.0052141	1.48503
ENSRNOG00000019206	7.81602e-08	1.05604e-06	-1.48311
ENSRNOG00000011826	0.000298911	0.00145317	-1.48305
ENSRNOG00000002810	3.78343e-05	0.000241775	1.48206
ENSRNOG00000015736	3.62863e-05	0.000233977	-1.48151
ENSRNOG00000037188	2.75007e-21	5.97714e-19	-1.47895
ENSRNOG00000045949	6.77343e-07	7.10956e-06	-1.47738
ENSRNOG00000017209	1.19236e-05	8.86781e-05	1.47737
ENSRNOG00000020501	1.83332e-08	2.90702e-07	1.47681
ENSRNOG00000011573	8.42044e-05	0.000484473	-1.47584
ENSRNOG00000020308	4.77228e-09	8.58193e-08	-1.47484
ENSRNOG00000021079	4.21267e-31	2.95027e-28	-1.47471
ENSRNOG00000015260	1.53688e-05	0.000110582	-1.47455
ENSRNOG00000013463	1.93996e-09	3.84515e-08	1.47425
ENSRNOG00000016708	1.01541e-12	3.93853e-11	1.47296
ENSRNOG00000024689	0.000105272	0.000591381	1.4721
ENSRNOG00000004242	0.00157975	0.00594813	1.47194
ENSRNOG00000008988	3.69719e-16	2.70969e-14	-1.47147
ENSRNOG00000012208	5.46759e-05	0.000331846	1.47134
ENSRNOG00000039496	2.22151e-14	1.18162e-12	1.47125
ENSRNOG00000048114	1.7648e-20	3.04755e-18	-1.46854
ENSRNOG00000007069	2.95438e-32	2.66021e-29	-1.4674
ENSRNOG00000025075	1.70362e-08	2.72882e-07	1.46387
ENSRNOG00000007218	5.05944e-06	4.17404e-05	-1.4632
ENSRNOG00000012280	2.1962e-06	2.00764e-05	1.4609
ENSRNOG00000019643	0.00172773	0.00641715	1.45811
ENSRNOG00000002593	3.34028e-05	0.000217273	-1.45754
ENSRNOG00000000816	0.000180373	0.000939814	1.45748
ENSRNOG00000019080	1.07453e-06	1.07504e-05	-1.45653
ENSRNOG00000018627	1.89064e-08	2.98291e-07	-1.45604
ENSRNOG00000046763	5.87121e-17	5.32464e-15	-1.45485
ENSRNOG00000049464	2.06308e-19	3.05967e-17	-1.45457
ENSRNOG00000019412	9.63734e-11	2.52276e-09	-1.45309
ENSRNOG00000024594	6.34635e-08	8.72432e-07	1.44974
ENSRNOG00000007541	4.26198e-06	3.60097e-05	1.44937
ENSRNOG00000032261	8.00499e-23	2.05941e-20	-1.44682
ENSRNOG00000004972	0.000248049	0.00123838	1.44632
ENSRNOG00000011794	6.12362e-07	6.47604e-06	-1.44628
ENSRNOG00000008031	0.000218886	0.00110726	-1.44578
ENSRNOG00000020342	2.39468e-08	3.66796e-07	-1.44448
ENSRNOG00000050071	3.55659e-08	5.17719e-07	1.44253
ENSRNOG00000004171	2.58038e-09	4.97375e-08	-1.44204
ENSRNOG00000005608	2.38542e-13	1.05511e-11	1.44196
ENSRNOG00000049075	4.02814e-05	0.000254786	1.44059
ENSRNOG00000023538	2.45618e-10	5.86414e-09	-1.43843
ENSRNOG00000037815	7.58997e-21	1.40705e-18	-1.43779
ENSRNOG00000025094	0.000646552	0.00280469	1.43624
ENSRNOG00000014703	9.45872e-11	2.48928e-09	1.43624
ENSRNOG00000024577	1.85936e-11	5.74487e-10	-1.43422
ENSRNOG00000047247	1.24316e-14	7.0275e-13	-1.43249
ENSRNOG00000004444	7.0901e-05	0.000417263	1.4314
ENSRNOG00000001692	0.00251727	0.00879998	1.42953
ENSRNOG00000005266	3.75769e-10	8.58141e-09	-1.42941
ENSRNOG00000019179	7.68968e-19	9.99341e-17	1.4281
ENSRNOG00000017577	1.75512e-21	3.8816e-19	-1.42786
ENSRNOG00000026203	0.00158541	0.0059623	1.42693
ENSRNOG00000034038	2.77536e-06	2.47252e-05	1.42661
ENSRNOG00000048341	0.00195658	0.00712644	-1.42628
ENSRNOG00000049910	0.00195658	0.00712644	-1.42628
ENSRNOG00000049188	0.00195658	0.00712644	-1.42628
ENSRNOG00000001957	4.98407e-07	5.41164e-06	-1.42533
ENSRNOG00000020434	0.000378692	0.00177663	1.42446
ENSRNOG00000001187	1.71766e-05	0.000122056	1.42424
ENSRNOG00000038825	5.79162e-05	0.000348659	-1.42396
ENSRNOG00000040120	9.80277e-09	1.62811e-07	-1.42354
ENSRNOG00000023651	8.02462e-06	6.2598e-05	-1.42121
ENSRNOG00000005998	2.03392e-06	1.87699e-05	-1.42063
ENSRNOG00000008047	6.27387e-09	1.08787e-07	-1.41998
ENSRNOG00000035568	0.000358766	0.00170279	-1.41847
ENSRNOG00000007539	1.76001e-16	1.45965e-14	1.41604
ENSRNOG00000001959	0.000167941	0.000883215	1.41426
ENSRNOG00000029179	7.57447e-20	1.16444e-17	-1.41368
ENSRNOG00000009331	4.17742e-11	1.17546e-09	1.41283
ENSRNOG00000018413	1.5417e-07	1.92996e-06	-1.41282
ENSRNOG00000027859	0.000490288	0.00221844	1.41247
ENSRNOG00000022054	4.51831e-06	3.79466e-05	-1.41154
ENSRNOG00000000704	1.12996e-14	6.4454e-13	1.41107
ENSRNOG00000020300	2.85057e-09	5.41996e-08	1.41092
ENSRNOG00000010833	3.23279e-06	2.8183e-05	1.41031
ENSRNOG00000018207	1.24787e-08	2.02793e-07	1.40985
ENSRNOG00000020193	0.000165071	0.000870297	1.40869
ENSRNOG00000009963	0.000321331	0.00154784	1.40867
ENSRNOG00000045743	0.00172237	0.00639911	-1.40843
ENSRNOG00000026143	0.000549261	0.00244491	1.40687
ENSRNOG00000033234	0.000672376	0.00289876	1.40603
ENSRNOG00000014453	4.09633e-12	1.45051e-10	1.40331
ENSRNOG00000006675	3.6801e-07	4.15693e-06	-1.40151
ENSRNOG00000025562	5.0105e-12	1.73047e-10	-1.39976
ENSRNOG00000043032	5.0105e-12	1.73047e-10	-1.39976
ENSRNOG00000010267	0.000910636	0.00375269	1.39956
ENSRNOG00000024016	8.76236e-09	1.46496e-07	-1.39853
ENSRNOG00000000589	1.35622e-05	9.91674e-05	-1.39847
ENSRNOG00000025324	1.00647e-10	2.62681e-09	1.39811
ENSRNOG00000026579	0.000748612	0.00317423	-1.39734
ENSRNOG00000013945	1.78915e-05	0.000126424	1.39701
ENSRNOG00000007395	2.35038e-08	3.6177e-07	-1.39409
ENSRNOG00000014420	4.60726e-09	8.3208e-08	1.39321
ENSRNOG00000010519	6.18604e-09	1.0756e-07	-1.3932
ENSRNOG00000008931	8.22757e-06	6.40623e-05	-1.39301
ENSRNOG00000014202	6.35418e-09	1.10029e-07	1.3925
ENSRNOG00000047218	0.000993004	0.00401598	1.39209
ENSRNOG00000033245	2.81994e-16	2.1429e-14	-1.39121
ENSRNOG00000006940	1.3457e-15	8.93129e-14	1.39086
ENSRNOG00000010697	3.86476e-18	4.38911e-16	-1.39076
ENSRNOG00000011589	1.16039e-12	4.44618e-11	1.38888
ENSRNOG00000011947	7.63863e-14	3.68937e-12	1.38662
ENSRNOG00000030538	5.30306e-05	0.000324044	-1.38538
ENSRNOG00000001804	3.94378e-05	0.000250329	-1.38397
ENSRNOG00000013452	2.12526e-06	1.94843e-05	1.38324
ENSRNOG00000011068	3.51045e-13	1.47019e-11	-1.3827
ENSRNOG00000007918	7.0016e-15	4.20296e-13	1.3821
ENSRNOG00000050360	3.00498e-06	2.63794e-05	-1.38174
ENSRNOG00000000961	0.000140936	0.000755433	-1.38148
ENSRNOG00000003256	0.000590451	0.00259165	1.38143
ENSRNOG00000002217	0.000118778	0.000652592	1.38133
ENSRNOG00000004063	3.0621e-05	0.000201466	1.38041
ENSRNOG00000012843	3.96034e-06	3.37553e-05	-1.3797
ENSRNOG00000019536	4.34908e-07	4.80495e-06	1.37968
ENSRNOG00000003959	4.11833e-05	0.000259448	1.3793
ENSRNOG00000004757	0.000485997	0.00220139	1.37908
ENSRNOG00000000386	2.32369e-19	3.4061e-17	-1.3788
ENSRNOG00000019470	1.41165e-21	3.2355e-19	-1.37746
ENSRNOG00000019430	1.06329e-08	1.7453e-07	1.37723
ENSRNOG00000024294	1.25823e-06	1.22765e-05	1.37708
ENSRNOG00000047021	1.16554e-06	1.15509e-05	-1.37571
ENSRNOG00000006921	1.52399e-09	3.05914e-08	1.37557
ENSRNOG00000019822	0.00168339	0.00627463	1.37539
ENSRNOG00000039560	1.42343e-07	1.7931e-06	-1.37403
ENSRNOG00000010392	0.00175574	0.00650468	1.3739
ENSRNOG00000038881	1.06433e-10	2.76637e-09	1.3735
ENSRNOG00000021802	6.45695e-06	5.16474e-05	1.37289
ENSRNOG00000022305	2.67347e-08	4.05069e-07	1.37167
ENSRNOG00000043182	0.000611278	0.00267043	1.37158
ENSRNOG00000006932	1.94407e-08	3.05573e-07	1.37082
ENSRNOG00000010872	4.67518e-22	1.11199e-19	1.37017
ENSRNOG00000036661	2.68785e-05	0.000179656	-1.3691
ENSRNOG00000020991	3.41658e-11	9.92383e-10	1.36814
ENSRNOG00000009471	3.16355e-13	1.33824e-11	1.36806
ENSRNOG00000017605	0.000266624	0.00131858	1.36687
ENSRNOG00000029333	2.37268e-15	1.48806e-13	-1.36646
ENSRNOG00000017803	6.19233e-16	4.33002e-14	1.36605
ENSRNOG00000002141	0.000284416	0.00139399	1.3637
ENSRNOG00000050534	3.16385e-08	4.69218e-07	1.36351
ENSRNOG00000003622	3.2234e-17	3.10184e-15	1.36265
ENSRNOG00000013141	0.000419711	0.00193734	1.36262
ENSRNOG00000010018	6.99017e-10	1.50887e-08	1.36258
ENSRNOG00000016648	1.76307e-08	2.80976e-07	-1.36155
ENSRNOG00000017976	8.32429e-10	1.77557e-08	-1.36111
ENSRNOG00000014341	0.000863671	0.00358729	1.35964
ENSRNOG00000008736	2.52652e-06	2.27333e-05	1.35963
ENSRNOG00000005900	0.000116927	0.0006462	1.35947
ENSRNOG00000028625	6.57217e-06	5.24027e-05	-1.35935
ENSRNOG00000028941	8.18784e-08	1.10273e-06	-1.35821
ENSRNOG00000003500	6.27863e-23	1.68401e-20	-1.35667
ENSRNOG00000039593	0.000104679	0.000588311	1.35617
ENSRNOG00000033529	1.18094e-10	3.05059e-09	-1.35589
ENSRNOG00000018796	4.04102e-16	2.91092e-14	-1.35571
ENSRNOG00000025111	0.000106347	0.000595506	1.35477
ENSRNOG00000000824	0.00137576	0.00528908	1.35332
ENSRNOG00000017901	0.00105992	0.00423499	-1.35245
ENSRNOG00000013231	9.67299e-08	1.28221e-06	1.35225
ENSRNOG00000004698	4.96528e-06	4.12878e-05	1.35209
ENSRNOG00000017752	9.04416e-19	1.15162e-16	-1.35206
ENSRNOG00000004772	4.98123e-13	2.03875e-11	1.35193
ENSRNOG00000019982	6.96837e-21	1.32145e-18	-1.35174
ENSRNOG00000004172	1.33622e-07	1.70317e-06	-1.35051
ENSRNOG00000029535	3.45056e-09	6.41561e-08	-1.3484
ENSRNOG00000003486	5.19775e-10	1.15357e-08	1.34688
ENSRNOG00000010410	1.14964e-17	1.18398e-15	-1.34577
ENSRNOG00000029571	2.44291e-06	2.20281e-05	-1.34529
ENSRNOG00000037839	0.00123528	0.00482252	1.34507
ENSRNOG00000004298	2.9359e-07	3.42684e-06	-1.34419
ENSRNOG00000046202	2.11484e-08	3.27515e-07	1.3441
ENSRNOG00000031443	0.0016296	0.00610084	1.34407
ENSRNOG00000039725	1.917e-10	4.74769e-09	-1.34384
ENSRNOG00000037198	5.61043e-05	0.000339372	1.34311
ENSRNOG00000011316	1.57626e-10	4.00135e-09	1.34304
ENSRNOG00000011394	1.0012e-05	7.60305e-05	1.3429
ENSRNOG00000011445	0.000839891	0.00350237	1.34188
ENSRNOG00000015205	4.28066e-19	5.86543e-17	-1.34061
ENSRNOG00000006388	7.05927e-15	4.2175e-13	-1.33902
ENSRNOG00000046216	0.000662398	0.00286063	1.33889
ENSRNOG00000002180	1.67153e-13	7.65125e-12	1.33838
ENSRNOG00000020607	1.35635e-10	3.47523e-09	-1.33834
ENSRNOG00000019193	0.000107882	0.000603353	-1.33814
ENSRNOG00000017897	1.12565e-06	1.11997e-05	1.33754
ENSRNOG00000043044	1.14114e-08	1.86337e-07	1.33646
ENSRNOG00000010797	6.53999e-05	0.000387967	1.33614
ENSRNOG00000008079	1.01041e-09	2.10558e-08	-1.33611
ENSRNOG00000047213	3.11982e-22	7.56317e-20	1.33596
ENSRNOG00000039079	1.71084e-11	5.35156e-10	-1.33506
ENSRNOG00000029549	7.60976e-06	5.98432e-05	-1.33397
ENSRNOG00000019110	2.75804e-05	0.000183763	1.33385
ENSRNOG00000002470	0.000350624	0.0016717	1.3332
ENSRNOG00000016413	3.61149e-11	1.03734e-09	1.33258
ENSRNOG00000004281	0.00152282	0.00576649	-1.33092
ENSRNOG00000033444	2.34325e-11	7.07442e-10	-1.32857
ENSRNOG00000010515	0.000864712	0.00358925	1.32798
ENSRNOG00000010291	4.04182e-18	4.50895e-16	-1.32751
ENSRNOG00000027722	1.08201e-15	7.33324e-14	-1.32685
ENSRNOG00000003463	6.93625e-05	0.000408782	-1.32626
ENSRNOG00000048812	1.30816e-15	8.77165e-14	-1.32585
ENSRNOG00000000479	5.26652e-09	9.37709e-08	1.32584
ENSRNOG00000035620	1.11033e-05	8.34637e-05	-1.32577
ENSRNOG00000017163	1.84184e-10	4.57954e-09	1.32571
ENSRNOG00000021657	7.91733e-05	0.000459088	-1.3257
ENSRNOG00000007690	5.9182e-08	8.22544e-07	1.3244
ENSRNOG00000017964	6.42265e-06	5.14057e-05	-1.32339
ENSRNOG00000020845	2.86347e-11	8.47346e-10	1.32259
ENSRNOG00000017188	3.2372e-08	4.78969e-07	-1.32234
ENSRNOG00000009899	0.001294	0.00501758	1.32178
ENSRNOG00000047393	4.97438e-06	4.13362e-05	1.32116
ENSRNOG00000015162	5.56157e-09	9.81921e-08	-1.32106
ENSRNOG00000003296	1.36673e-05	9.98203e-05	1.32105
ENSRNOG00000032560	2.79516e-06	2.48664e-05	-1.32078
ENSRNOG00000006508	7.2915e-11	1.96214e-09	-1.31856
ENSRNOG00000042232	4.89261e-07	5.3307e-06	-1.31742
ENSRNOG00000003121	4.89226e-18	5.36277e-16	-1.31716
ENSRNOG00000016286	4.60925e-14	2.34291e-12	-1.31612
ENSRNOG00000001724	1.32751e-05	9.74076e-05	1.31497
ENSRNOG00000039865	1.01101e-19	1.51724e-17	-1.31487
ENSRNOG00000038483	0.000136664	0.000735289	1.3148
ENSRNOG00000050424	4.2975e-10	9.70864e-09	-1.31472
ENSRNOG00000007437	2.96202e-08	4.41362e-07	1.31407
ENSRNOG00000049560	5.1213e-14	2.57208e-12	-1.31344
ENSRNOG00000048961	0.00248947	0.00872699	1.31334
ENSRNOG00000010665	0.000179519	0.000936293	1.31319
ENSRNOG00000002832	1.61583e-10	4.08199e-09	-1.31204
ENSRNOG00000004861	0.00129671	0.00502655	1.31146
ENSRNOG00000000655	2.29085e-10	5.53228e-09	1.31088
ENSRNOG00000003069	1.61807e-07	2.01356e-06	1.31042
ENSRNOG00000007906	0.000572268	0.00252768	1.30967
ENSRNOG00000025781	0.000212967	0.00108166	-1.30946
ENSRNOG00000013526	2.59161e-06	2.3236e-05	1.30858
ENSRNOG00000010513	0.000435465	0.0019969	1.30721
ENSRNOG00000029528	2.41874e-07	2.88191e-06	-1.30486
ENSRNOG00000038607	2.5944e-13	1.13196e-11	-1.30445
ENSRNOG00000008829	0.000191982	0.000989827	-1.30392
ENSRNOG00000048988	3.45013e-05	0.000223957	-1.30278
ENSRNOG00000020038	0.000302518	0.00146901	1.30078
ENSRNOG00000028685	2.30453e-17	2.26961e-15	-1.29674
ENSRNOG00000049685	8.59154e-08	1.15096e-06	-1.29646
ENSRNOG00000012584	9.53404e-12	3.12172e-10	-1.29581
ENSRNOG00000024277	1.24745e-06	1.21902e-05	1.29568
ENSRNOG00000021569	3.99878e-07	4.47678e-06	1.29556
ENSRNOG00000008243	1.00432e-09	2.09957e-08	-1.29532
ENSRNOG00000014254	4.31993e-17	4.03385e-15	-1.29478
ENSRNOG00000002980	0.000130332	0.000706348	1.29367
ENSRNOG00000013290	2.17721e-06	1.99317e-05	1.2921
ENSRNOG00000003769	1.87833e-08	2.9672e-07	-1.2915
ENSRNOG00000018662	5.33236e-11	1.46029e-09	-1.29129
ENSRNOG00000001338	1.70134e-21	3.82983e-19	-1.29111
ENSRNOG00000019128	0.000239768	0.00119941	1.29087
ENSRNOG00000043131	1.68281e-08	2.69892e-07	-1.28909
ENSRNOG00000037446	2.52999e-18	2.95306e-16	-1.28846
ENSRNOG00000003809	0.000129301	0.000701967	1.28739
ENSRNOG00000010522	9.66266e-06	7.39123e-05	1.28643
ENSRNOG00000050348	3.62443e-09	6.70919e-08	-1.286
ENSRNOG00000041469	0.0018673	0.00683881	-1.28592
ENSRNOG00000012002	8.96281e-13	3.53079e-11	1.2841
ENSRNOG00000015749	2.57642e-13	1.13165e-11	-1.28383
ENSRNOG00000017484	2.65149e-05	0.000177696	1.28349
ENSRNOG00000048831	0.000412186	0.0019089	1.28171
ENSRNOG00000019318	1.27432e-06	1.24047e-05	-1.2817
ENSRNOG00000007128	0.000279569	0.00137451	1.2815
ENSRNOG00000022839	0.00019117	0.000986041	1.28051
ENSRNOG00000019186	2.14459e-20	3.60463e-18	-1.27976
ENSRNOG00000043323	4.96075e-07	5.39096e-06	-1.27934
ENSRNOG00000042137	1.36523e-07	1.73489e-06	1.27899
ENSRNOG00000008638	1.24459e-17	1.26527e-15	-1.27686
ENSRNOG00000019383	8.68569e-08	1.16233e-06	-1.27679
ENSRNOG00000028814	2.26632e-09	4.40883e-08	1.27668
ENSRNOG00000049437	1.43587e-05	0.000104026	1.27603
ENSRNOG00000006926	0.000459782	0.00209545	-1.27541
ENSRNOG00000050430	1.02454e-09	2.13125e-08	1.27528
ENSRNOG00000014127	1.3554e-05	9.91655e-05	1.27461
ENSRNOG00000017180	1.27082e-08	2.06178e-07	-1.27455
ENSRNOG00000012315	3.9885e-16	2.8896e-14	-1.27263
ENSRNOG00000016794	6.39822e-25	2.0681e-22	-1.27251
ENSRNOG00000017244	8.95967e-06	6.90799e-05	1.27212
ENSRNOG00000023116	1.20198e-16	1.03684e-14	-1.27048
ENSRNOG00000027990	2.36669e-05	0.000160222	1.26976
ENSRNOG00000004036	0.00181851	0.00669123	1.26944
ENSRNOG00000011044	5.62135e-05	0.000339727	-1.26865
ENSRNOG00000007949	1.08562e-06	1.08356e-05	-1.26847
ENSRNOG00000010524	3.50079e-11	1.01218e-09	1.26759
ENSRNOG00000014277	2.34696e-05	0.000159492	1.26526
ENSRNOG00000016281	3.27278e-14	1.6771e-12	1.26425
ENSRNOG00000005810	1.60488e-08	2.58379e-07	1.26385
ENSRNOG00000013906	4.35565e-05	0.000273035	-1.26307
ENSRNOG00000022838	0.000331723	0.00159002	1.26272
ENSRNOG00000020881	2.98101e-14	1.54011e-12	1.26255
ENSRNOG00000008841	5.22304e-05	0.00031993	1.26179
ENSRNOG00000010887	2.10635e-11	6.44336e-10	-1.26131
ENSRNOG00000038686	4.008e-08	5.75453e-07	1.25905
ENSRNOG00000043426	8.33631e-08	1.11914e-06	-1.25776
ENSRNOG00000021903	1.94142e-05	0.000135362	1.25625
ENSRNOG00000021261	4.3462e-08	6.1768e-07	1.25597
ENSRNOG00000000795	2.91967e-08	4.37637e-07	1.25529
ENSRNOG00000026488	7.88365e-09	1.33577e-07	-1.25425
ENSRNOG00000019626	3.08609e-10	7.2216e-09	-1.25416
ENSRNOG00000016377	0.00119731	0.00469173	1.25406
ENSRNOG00000009822	5.63126e-08	7.84394e-07	1.25354
ENSRNOG00000003285	3.80663e-11	1.08567e-09	-1.25263
ENSRNOG00000037850	9.6233e-12	3.13466e-10	-1.25256
ENSRNOG00000049768	1.30964e-06	1.26995e-05	-1.25205
ENSRNOG00000014367	1.82348e-06	1.69769e-05	-1.25114
ENSRNOG00000007350	1.96337e-11	6.05139e-10	1.25082
ENSRNOG00000020698	5.46849e-07	5.86688e-06	-1.25076
ENSRNOG00000042543	2.33747e-05	0.000158933	-1.25054
ENSRNOG00000024382	1.2572e-09	2.57696e-08	1.24949
ENSRNOG00000026647	7.14021e-07	7.44909e-06	1.24872
ENSRNOG00000010183	7.58698e-05	0.000442171	1.24856
ENSRNOG00000001728	3.75366e-05	0.000240562	1.24853
ENSRNOG00000013684	0.00132505	0.00511753	-1.24846
ENSRNOG00000042228	1.46005e-18	1.76975e-16	-1.24771
ENSRNOG00000033139	2.74562e-10	6.48152e-09	-1.24715
ENSRNOG00000048924	6.54787e-08	8.96749e-07	-1.24644
ENSRNOG00000008479	2.61689e-07	3.08592e-06	1.24599
ENSRNOG00000015845	4.79017e-24	1.4043e-21	1.24572
ENSRNOG00000042747	0.00171482	0.00637859	1.24493
ENSRNOG00000039745	5.7478e-13	2.33732e-11	-1.24408
ENSRNOG00000017020	2.51564e-20	4.17265e-18	1.24334
ENSRNOG00000036622	2.2347e-06	2.04029e-05	-1.24324
ENSRNOG00000012562	4.10826e-06	3.4817e-05	1.24299
ENSRNOG00000030726	1.0648e-14	6.15728e-13	-1.24266
ENSRNOG00000026177	5.21274e-06	4.29208e-05	-1.24131
ENSRNOG00000000443	5.7104e-09	1.00258e-07	-1.24123
ENSRNOG00000009329	2.20173e-26	8.4309e-24	-1.24086
ENSRNOG00000023548	2.34587e-16	1.84825e-14	-1.2406
ENSRNOG00000049033	6.63882e-05	0.000392721	1.24047
ENSRNOG00000002878	8.6198e-12	2.82972e-10	-1.24038
ENSRNOG00000012290	1.98985e-16	1.61833e-14	-1.24033
ENSRNOG00000013215	3.95155e-05	0.000250569	1.23732
ENSRNOG00000016367	1.56417e-06	1.48032e-05	1.23653
ENSRNOG00000006632	7.25714e-06	5.73924e-05	1.23625
ENSRNOG00000010065	0.00242996	0.00855884	1.23592
ENSRNOG00000021198	2.91945e-13	1.25606e-11	-1.23497
ENSRNOG00000027151	0.00253903	0.00885884	1.23475
ENSRNOG00000012073	4.21724e-17	3.96736e-15	-1.23469
ENSRNOG00000024365	0.000451647	0.00206285	1.23426
ENSRNOG00000022694	0.000184519	0.000956827	-1.23382
ENSRNOG00000043366	0.00254865	0.00888012	1.23259
ENSRNOG00000021412	1.46571e-05	0.000105884	1.23229
ENSRNOG00000018755	4.92052e-12	1.71823e-10	-1.23048
ENSRNOG00000011260	4.79077e-11	1.3244e-09	-1.22975
ENSRNOG00000013922	1.75321e-08	2.79759e-07	1.22968
ENSRNOG00000026502	8.88237e-05	0.000508036	1.22934
ENSRNOG00000018659	3.98135e-08	5.72933e-07	1.22923
ENSRNOG00000010658	0.000192157	0.000990325	-1.2286
ENSRNOG00000023428	0.00021208	0.00107801	1.22809
ENSRNOG00000018426	3.44768e-19	4.88331e-17	-1.22804
ENSRNOG00000012779	1.38838e-15	9.16331e-14	1.22784
ENSRNOG00000016696	1.07935e-05	8.14257e-05	1.22689
ENSRNOG00000000165	4.36557e-07	4.81894e-06	-1.22613
ENSRNOG00000008116	3.35104e-09	6.25825e-08	-1.22605
ENSRNOG00000036627	0.000575403	0.00253797	1.2259
ENSRNOG00000002652	0.000103962	0.000585328	1.2251
ENSRNOG00000001926	1.27756e-10	3.28672e-09	1.22489
ENSRNOG00000009571	1.4564e-05	0.000105332	-1.22489
ENSRNOG00000009096	3.714e-27	1.73403e-24	-1.22394
ENSRNOG00000033386	9.30507e-15	5.4558e-13	-1.22297
ENSRNOG00000039048	1.1921e-08	1.94406e-07	1.22235
ENSRNOG00000002210	1.91626e-15	1.22621e-13	-1.22154
ENSRNOG00000004192	4.37407e-09	7.91868e-08	1.22051
ENSRNOG00000036980	7.21273e-05	0.000422704	1.21905
ENSRNOG00000013057	1.86913e-08	2.95867e-07	1.2186
ENSRNOG00000013794	4.67032e-08	6.60023e-07	-1.21809
ENSRNOG00000006076	0.00143927	0.00549467	1.21776
ENSRNOG00000023162	3.35299e-07	3.83208e-06	-1.21721
ENSRNOG00000010830	2.07142e-15	1.31217e-13	1.21673
ENSRNOG00000013170	3.98873e-05	0.000252673	1.21661
ENSRNOG00000029501	2.40883e-19	3.49031e-17	-1.21628
ENSRNOG00000033772	3.8418e-07	4.31638e-06	1.21602
ENSRNOG00000009708	4.63364e-08	6.55574e-07	-1.21599
ENSRNOG00000006731	0.000273144	0.00134555	1.21571
ENSRNOG00000019120	3.32826e-08	4.89569e-07	-1.21504
ENSRNOG00000018445	1.09668e-13	5.12029e-12	-1.21493
ENSRNOG00000036806	2.51109e-05	0.000169277	-1.21476
ENSRNOG00000015797	2.08904e-09	4.09374e-08	-1.21472
ENSRNOG00000003784	0.00045714	0.00208416	-1.21468
ENSRNOG00000001158	9.50463e-13	3.72097e-11	1.21417
ENSRNOG00000008837	6.32917e-18	6.76148e-16	-1.21401
ENSRNOG00000014928	0.00236717	0.0083869	1.21395
ENSRNOG00000012440	9.80418e-15	5.72183e-13	-1.21309
ENSRNOG00000011647	0.000313429	0.00151499	1.21298
ENSRNOG00000046449	0.000379065	0.00177727	1.21275
ENSRNOG00000016239	2.39547e-16	1.87561e-14	-1.2125
ENSRNOG00000016260	2.26095e-06	2.05936e-05	1.21192
ENSRNOG00000019022	1.37715e-07	1.74828e-06	-1.21102
ENSRNOG00000000184	1.28281e-14	7.18715e-13	-1.21019
ENSRNOG00000015644	0.000111873	0.000621538	1.20978
ENSRNOG00000029682	2.01781e-17	2.00288e-15	1.2094
ENSRNOG00000017416	9.72773e-05	0.000550888	1.20827
ENSRNOG00000003533	1.2217e-09	2.51236e-08	-1.20806
ENSRNOG00000010986	2.90505e-08	4.35965e-07	1.20793
ENSRNOG00000000632	0.000732991	0.00312165	1.20793
ENSRNOG00000021259	2.36522e-08	3.6359e-07	1.20777
ENSRNOG00000011923	0.00231782	0.00824915	1.20729
ENSRNOG00000048878	4.74493e-09	8.54494e-08	-1.20726
ENSRNOG00000019556	8.60112e-07	8.82946e-06	1.20695
ENSRNOG00000016334	0.0014928	0.00566984	1.20633
ENSRNOG00000028569	2.23802e-13	9.96909e-12	1.20528
ENSRNOG00000004595	4.21124e-09	7.70493e-08	-1.20522
ENSRNOG00000022426	0.00158911	0.00597266	1.20479
ENSRNOG00000001469	1.21748e-06	1.19623e-05	-1.20383
ENSRNOG00000015859	1.3936e-06	1.34428e-05	-1.20329
ENSRNOG00000050860	2.35658e-11	7.08998e-10	-1.20321
ENSRNOG00000007726	0.00239995	0.00848159	1.20272
ENSRNOG00000042274	1.89263e-05	0.000132675	-1.20261
ENSRNOG00000017277	1.25345e-09	2.57345e-08	1.20184
ENSRNOG00000016308	2.2031e-07	2.65003e-06	1.20079
ENSRNOG00000038361	1.77824e-07	2.18484e-06	-1.20059
ENSRNOG00000046980	0.000282834	0.00138894	1.19984
ENSRNOG00000023803	0.00103991	0.00417355	-1.19965
ENSRNOG00000001288	1.74003e-12	6.4896e-11	-1.19947
ENSRNOG00000046171	1.53432e-06	1.45645e-05	-1.1983
ENSRNOG00000015840	1.9172e-12	7.06673e-11	-1.19814
ENSRNOG00000000661	2.01735e-07	2.44526e-06	-1.19782
ENSRNOG00000018282	1.64365e-11	5.16703e-10	1.19774
ENSRNOG00000013014	4.94983e-16	3.50548e-14	1.19732
ENSRNOG00000007292	1.65411e-08	2.65966e-07	1.1973
ENSRNOG00000011351	1.31793e-05	9.67606e-05	-1.19549
ENSRNOG00000023969	1.15311e-05	8.62162e-05	1.19532
ENSRNOG00000017851	3.3095e-09	6.19904e-08	-1.19502
ENSRNOG00000012860	1.80569e-09	3.58465e-08	1.19406
ENSRNOG00000047531	1.98571e-06	1.83788e-05	1.19361
ENSRNOG00000018494	0.00259969	0.00903052	-1.19341
ENSRNOG00000028677	2.15247e-05	0.000147708	1.19083
ENSRNOG00000012371	1.8062e-08	2.87124e-07	-1.19053
ENSRNOG00000039891	2.27967e-05	0.000155416	1.19039
ENSRNOG00000047816	1.97339e-08	3.09411e-07	-1.18975
ENSRNOG00000015385	3.83018e-09	7.04719e-08	-1.18971
ENSRNOG00000028348	1.91876e-05	0.000134005	-1.18967
ENSRNOG00000014171	1.85058e-14	1.00554e-12	1.18793
ENSRNOG00000012794	5.00252e-09	8.95763e-08	-1.18729
ENSRNOG00000048980	4.16739e-11	1.17526e-09	1.18684
ENSRNOG00000047108	8.05695e-07	8.33717e-06	-1.18682
ENSRNOG00000000699	6.92393e-10	1.49714e-08	1.18651
ENSRNOG00000017428	0.000339047	0.00162141	1.18638
ENSRNOG00000026702	0.000256977	0.00127588	1.18545
ENSRNOG00000005540	0.000111043	0.000617591	1.18471
ENSRNOG00000042139	6.92705e-12	2.32241e-10	1.18414
ENSRNOG00000049727	1.7745e-12	6.59861e-11	-1.18218
ENSRNOG00000011300	0.000152612	0.0008114	-1.18129
ENSRNOG00000003049	3.12196e-21	6.45172e-19	-1.18102
ENSRNOG00000017485	1.36845e-05	9.98878e-05	1.18076
ENSRNOG00000005248	0.000202679	0.00103765	1.18001
ENSRNOG00000029007	0.000262817	0.00130231	-1.17972
ENSRNOG00000016327	8.06718e-12	2.67618e-10	-1.17936
ENSRNOG00000004437	0.000117494	0.000647913	-1.17893
ENSRNOG00000010721	3.68917e-05	0.000237153	1.17786
ENSRNOG00000001376	7.38249e-23	1.93883e-20	-1.17719
ENSRNOG00000001333	1.73103e-11	5.40132e-10	-1.17694
ENSRNOG00000013251	4.72356e-05	0.000293037	1.17686
ENSRNOG00000028701	1.27714e-13	5.8973e-12	-1.17671
ENSRNOG00000024846	3.75942e-05	0.000240809	1.17626
ENSRNOG00000015118	1.23371e-06	1.21029e-05	-1.17605
ENSRNOG00000029128	1.72539e-09	3.43606e-08	-1.17522
ENSRNOG00000009788	3.75045e-13	1.55804e-11	-1.17472
ENSRNOG00000000937	1.78578e-05	0.000126257	-1.17455
ENSRNOG00000016980	9.11831e-07	9.2998e-06	-1.17433
ENSRNOG00000014918	0.000192455	0.000991049	-1.17373
ENSRNOG00000037518	8.81334e-07	9.00332e-06	-1.17359
ENSRNOG00000001707	8.03537e-05	0.000465291	1.17327
ENSRNOG00000032374	0.000135143	0.000727727	-1.17307
ENSRNOG00000017223	3.08965e-15	1.90922e-13	-1.17249
ENSRNOG00000005620	2.88198e-10	6.76541e-09	1.17239
ENSRNOG00000005352	0.000249545	0.00124437	1.17238
ENSRNOG00000017114	6.73952e-09	1.15747e-07	1.17191
ENSRNOG00000025476	1.73304e-09	3.44585e-08	1.17172
ENSRNOG00000045760	0.000347127	0.00165565	1.17052
ENSRNOG00000007927	2.34268e-11	7.07442e-10	-1.16945
ENSRNOG00000021380	2.48013e-08	3.77175e-07	-1.16919
ENSRNOG00000016484	5.2971e-18	5.75649e-16	-1.16835
ENSRNOG00000012387	3.50691e-09	6.51076e-08	-1.16797
ENSRNOG00000005101	5.50591e-09	9.73457e-08	-1.16725
ENSRNOG00000022710	0.00126623	0.00492961	1.16681
ENSRNOG00000001297	1.54596e-13	7.11253e-12	1.16667
ENSRNOG00000000186	1.60164e-12	6.00902e-11	-1.16559
ENSRNOG00000042189	8.7456e-08	1.16911e-06	1.16531
ENSRNOG00000049303	1.91104e-05	0.00013354	1.16462
ENSRNOG00000004687	5.52917e-05	0.000334939	1.16419
ENSRNOG00000005861	2.42127e-13	1.06722e-11	-1.16412
ENSRNOG00000042884	6.8295e-05	0.000403056	-1.16403
ENSRNOG00000011381	0.000151917	0.000808042	1.16323
ENSRNOG00000015149	0.00023725	0.00118729	-1.16231
ENSRNOG00000008904	1.29366e-11	4.10777e-10	1.16216
ENSRNOG00000007769	3.5916e-09	6.65819e-08	-1.15931
ENSRNOG00000045698	0.00134712	0.00519003	1.15907
ENSRNOG00000022166	0.000555926	0.00246935	1.15842
ENSRNOG00000019518	4.51927e-05	0.00028203	-1.15815
ENSRNOG00000012172	1.45523e-09	2.93515e-08	1.15716
ENSRNOG00000014188	5.37357e-05	0.000327559	1.15612
ENSRNOG00000021644	2.93175e-07	3.42517e-06	1.15477
ENSRNOG00000016547	2.1061e-05	0.000145238	1.15382
ENSRNOG00000014976	0.00196443	0.00714885	-1.15281
ENSRNOG00000020652	7.80119e-16	5.37387e-14	1.15079
ENSRNOG00000017780	3.06144e-05	0.000201466	-1.14998
ENSRNOG00000007139	1.3987e-09	2.83018e-08	-1.1497
ENSRNOG00000021097	2.66851e-09	5.11235e-08	-1.14949
ENSRNOG00000023257	7.68113e-09	1.30321e-07	1.14935
ENSRNOG00000010204	1.44593e-05	0.000104695	-1.14897
ENSRNOG00000009273	2.73046e-11	8.11795e-10	-1.14888
ENSRNOG00000002216	5.25731e-07	5.67897e-06	1.14822
ENSRNOG00000001806	1.31504e-10	3.37625e-09	-1.14772
ENSRNOG00000023799	0.000678411	0.00291779	1.14753
ENSRNOG00000000485	3.08649e-16	2.32984e-14	1.14672
ENSRNOG00000009080	1.01268e-26	4.25527e-24	1.14622
ENSRNOG00000014650	0.000630425	0.00274418	-1.14595
ENSRNOG00000001177	2.82199e-15	1.75242e-13	-1.14584
ENSRNOG00000004405	5.85707e-15	3.53274e-13	-1.14572
ENSRNOG00000000805	6.07493e-08	8.40622e-07	1.14535
ENSRNOG00000005565	1.21187e-06	1.19258e-05	1.14461
ENSRNOG00000004409	8.02087e-09	1.35538e-07	1.14425
ENSRNOG00000037371	1.06006e-09	2.20151e-08	1.14419
ENSRNOG00000009066	3.22585e-15	1.98366e-13	-1.1439
ENSRNOG00000015585	8.50576e-05	0.000489159	1.14356
ENSRNOG00000002775	2.14142e-07	2.58323e-06	1.14327
ENSRNOG00000006108	3.84095e-15	2.35044e-13	1.14324
ENSRNOG00000028137	5.41697e-10	1.19591e-08	1.14302
ENSRNOG00000004373	5.90703e-05	0.00035459	1.14221
ENSRNOG00000002418	1.3687e-06	1.32416e-05	1.14188
ENSRNOG00000019622	3.74335e-05	0.000240146	1.14103
ENSRNOG00000001865	3.30155e-05	0.000215309	-1.14067
ENSRNOG00000017911	0.00029322	0.00142826	1.14027
ENSRNOG00000007839	0.000197595	0.00101503	-1.14012
ENSRNOG00000027847	5.33986e-05	0.000326135	-1.1396
ENSRNOG00000042084	6.23672e-17	5.61572e-15	-1.13955
ENSRNOG00000019357	2.27381e-16	1.80275e-14	1.13864
ENSRNOG00000004737	2.80609e-13	1.21142e-11	1.13863
ENSRNOG00000009347	4.03961e-14	2.06167e-12	1.13802
ENSRNOG00000019094	1.61572e-09	3.23298e-08	-1.13786
ENSRNOG00000024159	7.88587e-12	2.62294e-10	1.13746
ENSRNOG00000019559	5.27437e-05	0.000322761	1.13693
ENSRNOG00000007254	0.000994228	0.00401835	1.13524
ENSRNOG00000050117	5.70285e-09	1.00258e-07	-1.13522
ENSRNOG00000045799	1.28003e-15	8.62891e-14	-1.13362
ENSRNOG00000010867	0.00156618	0.00590586	1.13345
ENSRNOG00000043289	2.98748e-05	0.000197174	-1.13328
ENSRNOG00000048864	2.98748e-05	0.000197174	-1.13328
ENSRNOG00000019976	0.000957877	0.00390272	-1.13283
ENSRNOG00000010918	2.4682e-14	1.30184e-12	-1.13226
ENSRNOG00000013825	1.19889e-05	8.91106e-05	1.13153
ENSRNOG00000048651	3.64065e-07	4.11976e-06	-1.13113
ENSRNOG00000014257	5.63016e-05	0.000340076	-1.13074
ENSRNOG00000014125	8.33553e-09	1.40291e-07	1.12966
ENSRNOG00000004932	4.61814e-09	8.32851e-08	-1.1289
ENSRNOG00000047854	4.05773e-07	4.53071e-06	1.12886
ENSRNOG00000025742	5.8322e-06	4.72195e-05	1.12762
ENSRNOG00000001843	0.00268077	0.00927637	-1.1274
ENSRNOG00000021013	9.98425e-10	2.0922e-08	1.12588
ENSRNOG00000010265	3.39977e-11	9.90515e-10	1.12546
ENSRNOG00000001229	2.67536e-13	1.15895e-11	-1.12541
ENSRNOG00000006487	2.53437e-05	0.000170573	1.12502
ENSRNOG00000010031	7.92355e-15	4.68941e-13	-1.12436
ENSRNOG00000009979	1.09576e-06	1.09109e-05	-1.12419
ENSRNOG00000018766	3.33895e-05	0.000217273	1.12357
ENSRNOG00000006795	4.572e-11	1.2751e-09	-1.12335
ENSRNOG00000003253	2.93222e-13	1.25726e-11	-1.12305
ENSRNOG00000003108	2.08867e-06	1.91768e-05	-1.12092
ENSRNOG00000016173	3.25675e-13	1.37306e-11	-1.11985
ENSRNOG00000003279	0.000501498	0.00226347	-1.11974
ENSRNOG00000006916	1.41229e-06	1.35697e-05	-1.11952
ENSRNOG00000005214	0.00137997	0.00530266	1.11947
ENSRNOG00000018825	6.60734e-06	5.26166e-05	-1.11877
ENSRNOG00000007604	3.48876e-08	5.0961e-07	1.1187
ENSRNOG00000024043	0.000357667	0.00169868	1.11837
ENSRNOG00000009949	8.66498e-06	6.69716e-05	1.11746
ENSRNOG00000003740	4.01532e-05	0.000254102	-1.11708
ENSRNOG00000011871	3.75728e-13	1.55804e-11	-1.11689
ENSRNOG00000013547	0.000148361	0.000791466	-1.11593
ENSRNOG00000015668	1.20685e-09	2.48587e-08	1.11583
ENSRNOG00000000938	8.02499e-11	2.14329e-09	1.11476
ENSRNOG00000016670	1.38601e-10	3.54402e-09	1.11196
ENSRNOG00000048849	1.82927e-08	2.90426e-07	1.11169
ENSRNOG00000018944	5.48428e-12	1.87357e-10	-1.11166
ENSRNOG00000009928	2.23532e-08	3.45325e-07	-1.11077
ENSRNOG00000001427	0.000120862	0.000661568	1.11018
ENSRNOG00000033693	3.18665e-07	3.66189e-06	1.10956
ENSRNOG00000017821	6.21776e-13	2.50419e-11	-1.10889
ENSRNOG00000014376	1.14765e-13	5.33846e-12	-1.10889
ENSRNOG00000004292	1.2911e-12	4.93201e-11	-1.10662
ENSRNOG00000014743	2.86358e-08	4.30254e-07	-1.10487
ENSRNOG00000020000	2.67098e-14	1.39711e-12	-1.10485
ENSRNOG00000005376	4.50011e-07	4.95013e-06	1.1038
ENSRNOG00000001518	3.67808e-06	3.16924e-05	1.1031
ENSRNOG00000014698	5.30569e-06	4.35723e-05	1.10308
ENSRNOG00000012160	7.09228e-17	6.29615e-15	1.10302
ENSRNOG00000009594	2.46707e-08	3.76056e-07	1.10271
ENSRNOG00000038102	0.000415811	0.00192215	-1.10204
ENSRNOG00000016316	7.01563e-19	9.30937e-17	1.10166
ENSRNOG00000018775	5.41268e-15	3.28039e-13	1.1012
ENSRNOG00000012091	2.96393e-09	5.59557e-08	-1.10101
ENSRNOG00000011054	2.59508e-13	1.13196e-11	1.10038
ENSRNOG00000004249	2.8781e-06	2.54671e-05	1.09961
ENSRNOG00000016643	2.06114e-08	3.20379e-07	1.09927
ENSRNOG00000010997	4.33631e-09	7.88088e-08	1.09837
ENSRNOG00000010852	4.13618e-10	9.37781e-09	1.09795
ENSRNOG00000011635	0.000671331	0.00289524	-1.09763
ENSRNOG00000023338	0.00144061	0.00549815	1.09641
ENSRNOG00000036984	2.5686e-09	4.95862e-08	-1.09631
ENSRNOG00000027839	0.00011886	0.000652592	1.09612
ENSRNOG00000030466	1.57394e-16	1.32274e-14	-1.09556
ENSRNOG00000029744	1.19375e-07	1.5466e-06	-1.09521
ENSRNOG00000019491	1.0518e-13	4.93483e-12	-1.09482
ENSRNOG00000033654	0.00281025	0.00967804	-1.09424
ENSRNOG00000011718	4.06265e-07	4.53219e-06	-1.0931
ENSRNOG00000017097	7.19806e-07	7.49288e-06	-1.09246
ENSRNOG00000015195	0.00105898	0.00423389	-1.09226
ENSRNOG00000026248	1.46974e-06	1.40573e-05	1.09216
ENSRNOG00000000041	4.29327e-10	9.70864e-09	-1.09175
ENSRNOG00000020598	1.34469e-07	1.71223e-06	1.09142
ENSRNOG00000017777	6.75887e-11	1.82838e-09	-1.09111
ENSRNOG00000016255	0.00278504	0.00960289	-1.09108
ENSRNOG00000005987	1.02872e-12	3.97792e-11	-1.09069
ENSRNOG00000013604	4.44703e-07	4.90028e-06	-1.0903
ENSRNOG00000002218	3.17781e-08	4.70735e-07	-1.09026
ENSRNOG00000019382	2.32133e-06	2.10826e-05	-1.08947
ENSRNOG00000018858	5.09623e-05	0.00031277	1.08865
ENSRNOG00000014008	1.96084e-05	0.000136641	-1.08628
ENSRNOG00000036649	7.35408e-08	9.97906e-07	1.08608
ENSRNOG00000004936	3.50181e-10	8.07017e-09	-1.08591
ENSRNOG00000022466	6.90908e-06	5.48117e-05	1.08583
ENSRNOG00000007255	5.38234e-06	4.41156e-05	-1.08483
ENSRNOG00000015139	1.32826e-18	1.62564e-16	-1.08476
ENSRNOG00000045991	0.000243428	0.00121675	-1.0847
ENSRNOG00000014481	4.50388e-10	1.00845e-08	-1.08459
ENSRNOG00000007657	2.79837e-05	0.000185958	-1.08383
ENSRNOG00000003217	7.68837e-10	1.64549e-08	1.08364
ENSRNOG00000012034	7.86176e-07	8.15682e-06	-1.08285
ENSRNOG00000042230	0.000117603	0.000648229	1.08261
ENSRNOG00000022975	1.14414e-07	1.48844e-06	1.08237
ENSRNOG00000030894	2.08668e-05	0.000144215	-1.08214
ENSRNOG00000049056	0.000115366	0.00063813	1.08201
ENSRNOG00000012151	0.00018974	0.000980273	1.08107
ENSRNOG00000002701	1.92198e-07	2.34545e-06	-1.08044
ENSRNOG00000050805	1.29817e-12	4.94403e-11	1.08043
ENSRNOG00000023972	6.3488e-13	2.54882e-11	1.07979
ENSRNOG00000002657	2.25345e-10	5.45241e-09	1.07949
ENSRNOG00000009935	5.39292e-10	1.19269e-08	1.07907
ENSRNOG00000022094	2.26814e-05	0.000154719	1.07905
ENSRNOG00000008236	3.39055e-09	6.31333e-08	-1.07737
ENSRNOG00000018262	3.24228e-05	0.000211889	1.07651
ENSRNOG00000017980	2.41801e-08	3.69886e-07	1.07629
ENSRNOG00000020081	1.9851e-07	2.41547e-06	-1.07381
ENSRNOG00000047503	1.05878e-14	6.15069e-13	-1.0727
ENSRNOG00000017731	2.74614e-06	2.45169e-05	1.07248
ENSRNOG00000000869	0.000120347	0.00065932	1.07217
ENSRNOG00000007372	1.90809e-07	2.33076e-06	1.07187
ENSRNOG00000033164	0.00014292	0.000765033	-1.07152
ENSRNOG00000011321	1.00825e-07	1.33093e-06	1.07025
ENSRNOG00000000907	3.31218e-06	2.88152e-05	1.06962
ENSRNOG00000025245	0.000996551	0.00402258	1.06941
ENSRNOG00000015895	1.7759e-11	5.51403e-10	1.06913
ENSRNOG00000005931	3.46426e-16	2.55383e-14	-1.0689
ENSRNOG00000015131	0.00198019	0.00719375	1.0687
ENSRNOG00000015317	1.49852e-11	4.7226e-10	-1.06851
ENSRNOG00000013291	3.13357e-16	2.33738e-14	-1.06696
ENSRNOG00000008533	0.000402517	0.00187168	1.06608
ENSRNOG00000014829	6.32678e-05	0.00037656	1.066
ENSRNOG00000003915	6.28825e-05	0.00037462	1.06565
ENSRNOG00000013927	0.0015965	0.00599685	1.06527
ENSRNOG00000023664	4.1623e-08	5.94898e-07	-1.06512
ENSRNOG00000015255	5.12502e-08	7.17845e-07	1.06456
ENSRNOG00000016873	5.00755e-15	3.04953e-13	-1.06426
ENSRNOG00000047933	0.000524892	0.0023564	-1.06422
ENSRNOG00000016041	3.38981e-06	2.9369e-05	1.06352
ENSRNOG00000020876	8.63768e-11	2.29718e-09	1.06276
ENSRNOG00000001448	2.60929e-20	4.27178e-18	1.06133
ENSRNOG00000016581	1.01053e-09	2.10558e-08	1.06128
ENSRNOG00000000307	7.43157e-09	1.26941e-07	1.06059
ENSRNOG00000007584	7.31543e-14	3.57435e-12	1.05939
ENSRNOG00000012698	1.46884e-06	1.40573e-05	1.05931
ENSRNOG00000050682	1.14792e-09	2.37225e-08	-1.05795
ENSRNOG00000002135	2.28081e-05	0.000155416	1.05746
ENSRNOG00000000321	1.26968e-07	1.63215e-06	1.05724
ENSRNOG00000011377	1.33888e-05	9.81274e-05	1.05707
ENSRNOG00000011931	0.000401376	0.00186706	-1.05683
ENSRNOG00000006304	7.39166e-05	0.000431585	1.05673
ENSRNOG00000007408	0.000298337	0.00145094	-1.05668
ENSRNOG00000037871	0.000411496	0.0019078	-1.05524
ENSRNOG00000005871	6.98224e-18	7.39648e-16	1.05518
ENSRNOG00000019965	0.000301112	0.00146331	1.05511
ENSRNOG00000023657	2.16935e-05	0.000148604	-1.05511
ENSRNOG00000009845	2.24474e-15	1.41486e-13	-1.0548
ENSRNOG00000004903	8.10953e-11	2.16128e-09	-1.05438
ENSRNOG00000030182	1.95223e-12	7.17485e-11	-1.05348
ENSRNOG00000000569	1.05305e-13	4.93483e-12	1.05337
ENSRNOG00000016552	0.000787738	0.00331228	-1.05335
ENSRNOG00000023588	9.74689e-21	1.75528e-18	-1.05328
ENSRNOG00000016921	0.00153835	0.00581833	1.05241
ENSRNOG00000010549	1.42881e-15	9.35047e-14	1.05166
ENSRNOG00000017628	5.55902e-07	5.94881e-06	1.05135
ENSRNOG00000001425	3.44137e-08	5.0559e-07	1.051
ENSRNOG00000019142	8.56687e-10	1.82422e-08	1.05067
ENSRNOG00000047123	3.47698e-06	3.01036e-05	-1.05053
ENSRNOG00000003616	0.000122973	0.000670209	-1.05019
ENSRNOG00000004378	0.00290874	0.009983	1.04934
ENSRNOG00000006314	0.000565824	0.00250361	1.04882
ENSRNOG00000017468	2.94175e-12	1.06562e-10	-1.0485
ENSRNOG00000028616	7.51491e-09	1.28191e-07	-1.04808
ENSRNOG00000012119	9.45581e-05	0.000536937	1.04773
ENSRNOG00000050232	1.68667e-10	4.25243e-09	-1.0477
ENSRNOG00000042318	6.3443e-07	6.68698e-06	-1.04667
ENSRNOG00000005378	2.28106e-08	3.51528e-07	1.04632
ENSRNOG00000007601	3.12955e-05	0.00020526	-1.04615
ENSRNOG00000009339	0.000420308	0.00193939	1.04587
ENSRNOG00000033262	4.04345e-10	9.20068e-09	-1.04562
ENSRNOG00000009921	1.24959e-11	3.99806e-10	-1.04558
ENSRNOG00000021161	7.62606e-14	3.68937e-12	1.04536
ENSRNOG00000011032	1.41013e-11	4.45516e-10	1.04528
ENSRNOG00000006697	0.000225544	0.00113683	1.04518
ENSRNOG00000014276	1.43192e-06	1.37268e-05	-1.04464
ENSRNOG00000012089	8.08979e-05	0.000468012	1.04329
ENSRNOG00000046109	7.63455e-12	2.55281e-10	-1.04295
ENSRNOG00000008902	1.5697e-16	1.32274e-14	-1.04241
ENSRNOG00000019854	2.55721e-05	0.000171834	1.04205
ENSRNOG00000014090	3.0517e-09	5.75034e-08	-1.04199
ENSRNOG00000004322	1.28988e-06	1.25175e-05	1.04197
ENSRNOG00000018292	5.99072e-09	1.04802e-07	-1.04107
ENSRNOG00000010891	4.91839e-05	0.000303481	1.03927
ENSRNOG00000051002	1.02591e-08	1.69719e-07	1.03847
ENSRNOG00000049491	1.02591e-08	1.69719e-07	1.03847
ENSRNOG00000049826	8.8729e-08	1.18362e-06	-1.03762
ENSRNOG00000035602	1.08713e-06	1.0842e-05	-1.03761
ENSRNOG00000022911	4.92777e-09	8.84892e-08	1.03714
ENSRNOG00000001833	6.10508e-08	8.43867e-07	1.03702
ENSRNOG00000002946	0.00127366	0.00495088	1.03701
ENSRNOG00000048915	5.69752e-12	1.93875e-10	1.03656
ENSRNOG00000015357	0.00104384	0.00418666	1.03575
ENSRNOG00000022769	9.18329e-07	9.35094e-06	1.03527
ENSRNOG00000039315	0.000500323	0.00225979	1.03484
ENSRNOG00000018693	3.24918e-10	7.52925e-09	-1.03473
ENSRNOG00000004554	7.14702e-08	9.71902e-07	1.03439
ENSRNOG00000025670	1.21953e-05	9.03782e-05	1.03416
ENSRNOG00000001344	2.06976e-15	1.31217e-13	-1.03396
ENSRNOG00000010325	9.32587e-06	7.17278e-05	-1.03384
ENSRNOG00000013410	0.000890269	0.00367838	-1.03378
ENSRNOG00000018454	7.25453e-10	1.56326e-08	-1.03366
ENSRNOG00000019810	2.77703e-05	0.00018493	1.03318
ENSRNOG00000015783	0.000141103	0.000755945	-1.03263
ENSRNOG00000032813	8.6797e-09	1.45307e-07	1.03124
ENSRNOG00000004377	0.000428317	0.00197129	-1.03001
ENSRNOG00000032737	0.000169039	0.000888245	-1.02959
ENSRNOG00000005907	7.44756e-06	5.86775e-05	1.02912
ENSRNOG00000024947	0.000168512	0.00088585	1.02884
ENSRNOG00000014258	5.08559e-08	7.13113e-07	1.02874
ENSRNOG00000013636	9.5073e-11	2.49686e-09	1.02867
ENSRNOG00000009354	1.34278e-05	9.83564e-05	1.02866
ENSRNOG00000013564	2.04246e-06	1.88349e-05	1.02807
ENSRNOG00000000850	2.23823e-10	5.43644e-09	-1.02766
ENSRNOG00000006231	9.09391e-05	0.000518254	1.02761
ENSRNOG00000042499	4.37818e-09	7.91868e-08	1.02742
ENSRNOG00000050205	0.000989938	0.00400744	-1.02719
ENSRNOG00000002212	9.37472e-07	9.50746e-06	-1.02716
ENSRNOG00000017441	7.51164e-11	2.01044e-09	1.02657
ENSRNOG00000004391	1.03527e-12	3.99103e-11	-1.02648
ENSRNOG00000047843	1.25838e-14	7.08178e-13	-1.02611
ENSRNOG00000021919	5.69818e-07	6.07196e-06	1.02604
ENSRNOG00000013974	3.35306e-10	7.75572e-09	-1.02568
ENSRNOG00000026238	5.32387e-11	1.46029e-09	-1.02567
ENSRNOG00000006807	2.60787e-07	3.08105e-06	-1.02534
ENSRNOG00000010128	3.00075e-13	1.28229e-11	-1.02498
ENSRNOG00000026643	9.71175e-09	1.61512e-07	1.02384
ENSRNOG00000017021	1.67777e-08	2.69426e-07	1.02381
ENSRNOG00000007023	2.0954e-05	0.000144619	-1.02377
ENSRNOG00000020505	6.62012e-10	1.43885e-08	1.02373
ENSRNOG00000015442	2.24629e-10	5.44553e-09	1.02373
ENSRNOG00000027405	0.00137238	0.00528092	1.02356
ENSRNOG00000004057	5.60213e-06	4.56204e-05	1.02344
ENSRNOG00000001252	1.10358e-09	2.28436e-08	1.02289
ENSRNOG00000030478	3.04437e-17	2.9521e-15	-1.02284
ENSRNOG00000008374	1.03028e-08	1.70218e-07	-1.02211
ENSRNOG00000021231	0.000204602	0.00104545	-1.02208
ENSRNOG00000039668	0.00243849	0.0085841	1.02135
ENSRNOG00000016325	4.38596e-12	1.54872e-10	-1.02121
ENSRNOG00000017469	0.00152579	0.00577253	1.02117
ENSRNOG00000020083	0.000442775	0.00202526	-1.02057
ENSRNOG00000048043	0.000296604	0.00144307	1.02043
ENSRNOG00000024115	0.000151084	0.000803956	-1.01992
ENSRNOG00000011441	6.75136e-07	7.0923e-06	1.01968
ENSRNOG00000014645	7.38246e-19	9.69409e-17	-1.01956
ENSRNOG00000010922	1.10601e-07	1.44427e-06	1.01876
ENSRNOG00000011141	1.49248e-12	5.63301e-11	-1.01868
ENSRNOG00000024705	1.09765e-14	6.31824e-13	-1.01831
ENSRNOG00000019254	7.29512e-05	0.000426937	-1.01768
ENSRNOG00000001908	1.3841e-05	0.000100797	1.01734
ENSRNOG00000045740	2.39962e-10	5.76184e-09	1.01706
ENSRNOG00000013167	7.3934e-09	1.2646e-07	1.01679
ENSRNOG00000016888	1.19025e-07	1.54365e-06	1.01485
ENSRNOG00000015420	1.9526e-08	3.06531e-07	1.01482
ENSRNOG00000016975	7.41654e-08	1.0053e-06	-1.01409
ENSRNOG00000046479	6.28809e-10	1.37379e-08	1.01358
ENSRNOG00000050318	9.54229e-05	0.000541603	-1.01347
ENSRNOG00000018812	0.000551345	0.00245332	1.01289
ENSRNOG00000018899	2.17015e-05	0.000148604	-1.01245
ENSRNOG00000046891	1.09072e-10	2.82913e-09	1.01207
ENSRNOG00000006952	6.64828e-09	1.14649e-07	1.01072
ENSRNOG00000013919	3.46773e-05	0.000224752	-1.0107
ENSRNOG00000001431	1.72379e-06	1.61322e-05	1.01053
ENSRNOG00000048088	1.51427e-05	0.000109079	1.01035
ENSRNOG00000046529	5.03325e-12	1.73358e-10	-1.01014
ENSRNOG00000007091	7.13717e-05	0.000419446	1.01005
ENSRNOG00000007862	1.21429e-10	3.13033e-09	-1.00965
ENSRNOG00000022615	0.000379624	0.00177901	-1.00937
ENSRNOG00000004537	0.000744494	0.00315996	-1.0084
ENSRNOG00000014867	0.00291218	0.00998554	1.00828
ENSRNOG00000012142	4.72989e-14	2.39458e-12	-1.00789
ENSRNOG00000004517	2.60473e-13	1.13225e-11	-1.00679
ENSRNOG00000011419	1.57756e-10	4.00135e-09	-1.00674
ENSRNOG00000020660	9.54262e-13	3.72428e-11	1.00583
ENSRNOG00000028662	0.0010969	0.00435511	-1.00542
ENSRNOG00000024101	0.00104759	0.00419999	-1.0054
ENSRNOG00000017210	4.91254e-07	5.34779e-06	-1.00456
ENSRNOG00000021314	2.52155e-07	2.99027e-06	-1.00441
ENSRNOG00000014882	0.00224315	0.00801505	-1.00434
ENSRNOG00000004090	0.000558001	0.00247743	1.00389
ENSRNOG00000036693	1.22182e-06	1.19955e-05	-1.00356
ENSRNOG00000022576	4.33553e-07	4.79764e-06	-1.00328
ENSRNOG00000006541	1.07715e-05	8.13088e-05	1.00326
ENSRNOG00000039858	2.48463e-12	9.0524e-11	1.00301
ENSRNOG00000003635	3.3865e-06	2.93606e-05	1.00298
ENSRNOG00000020704	2.63886e-05	0.000177132	-1.00294
ENSRNOG00000003170	0.000657608	0.00284287	1.00245
ENSRNOG00000008055	0.000268563	0.00132557	1.00217
ENSRNOG00000013679	5.99104e-06	4.83193e-05	1.00165
ENSRNOG00000021892	5.8669e-05	0.000352517	-1.00156
ENSRNOG00000046890	3.48293e-13	1.46353e-11	-1.00138
ENSRNOG00000050224	0.000913977	0.00376031	1.00126
ENSRNOG00000005903	1.06709e-08	1.74925e-07	1.00117
ENSRNOG00000022229	0.000395644	0.00184585	1.00076
ENSRNOG00000020377	1.39589e-07	1.76635e-06	-1.00071
ENSRNOG00000005153	3.63197e-09	6.71329e-08	1.00062
ENSRNOG00000014876	1.17635e-05	8.77457e-05	-1.0006
ENSRNOG00000004555	3.33792e-05	0.000217273	-0.999195
ENSRNOG00000019680	4.05805e-10	9.21726e-09	-0.998855
ENSRNOG00000002122	4.34105e-11	1.21607e-09	0.998846
ENSRNOG00000000969	1.78889e-06	1.66795e-05	-0.997759
ENSRNOG00000045543	6.63873e-07	6.98477e-06	-0.997677
ENSRNOG00000018402	4.74069e-16	3.37634e-14	-0.996793
ENSRNOG00000032715	0.00240485	0.00849653	0.996741
ENSRNOG00000009683	5.78574e-06	4.69338e-05	0.996049
ENSRNOG00000001752	1.05518e-08	1.73877e-07	0.995402
ENSRNOG00000020770	0.00151387	0.00574124	0.994944
ENSRNOG00000020060	1.49561e-05	0.000107858	-0.994806
ENSRNOG00000020259	0.00106547	0.00425447	-0.994128
ENSRNOG00000019147	5.02498e-17	4.59021e-15	0.994019
ENSRNOG00000025365	2.54948e-11	7.63392e-10	-0.992885
ENSRNOG00000007639	1.85521e-12	6.87846e-11	-0.992512
ENSRNOG00000005058	0.000158934	0.000841107	0.992476
ENSRNOG00000021808	1.37978e-12	5.22326e-11	-0.992272
ENSRNOG00000014064	3.73494e-10	8.54495e-09	-0.99184
ENSRNOG00000025604	2.48551e-06	2.23802e-05	0.991656
ENSRNOG00000048682	2.17547e-07	2.61929e-06	0.991619
ENSRNOG00000022565	7.00084e-13	2.79281e-11	0.991155
ENSRNOG00000021575	1.69704e-11	5.32162e-10	-0.990005
ENSRNOG00000017820	5.37547e-07	5.78184e-06	-0.989489
ENSRNOG00000005437	1.43157e-15	9.35047e-14	-0.988461
ENSRNOG00000016339	1.99099e-09	3.9155e-08	-0.988357
ENSRNOG00000014013	8.36139e-07	8.60438e-06	0.988275
ENSRNOG00000009068	0.000950626	0.0038793	0.988243
ENSRNOG00000021447	0.000268311	0.00132484	0.988199
ENSRNOG00000036684	2.61166e-10	6.18117e-09	-0.987856
ENSRNOG00000025504	0.00064778	0.00280905	-0.986427
ENSRNOG00000018420	4.94185e-05	0.000304631	-0.98623
ENSRNOG00000042620	6.89137e-10	1.49266e-08	-0.985681
ENSRNOG00000021240	6.20091e-10	1.3571e-08	-0.985091
ENSRNOG00000008190	1.52287e-05	0.000109636	-0.984471
ENSRNOG00000036837	3.74378e-07	4.22508e-06	-0.984439
ENSRNOG00000001813	2.37073e-06	2.15003e-05	0.984268
ENSRNOG00000039204	4.19162e-07	4.66781e-06	0.983971
ENSRNOG00000046313	8.75581e-07	8.96635e-06	0.983309
ENSRNOG00000019922	3.53294e-07	4.01951e-06	-0.982473
ENSRNOG00000015941	4.69536e-06	3.93548e-05	0.982187
ENSRNOG00000050655	6.19368e-08	8.55176e-07	0.982118
ENSRNOG00000034013	7.63313e-07	7.93266e-06	-0.981477
ENSRNOG00000028623	1.40269e-06	1.35174e-05	0.98134
ENSRNOG00000024345	0.000357765	0.00169868	-0.979822
ENSRNOG00000021493	0.00040048	0.00186412	-0.979392
ENSRNOG00000011882	1.13719e-05	8.53804e-05	0.978493
ENSRNOG00000003233	6.76581e-10	1.46798e-08	-0.978437
ENSRNOG00000008474	3.47092e-08	5.08019e-07	-0.978365
ENSRNOG00000033217	9.82108e-12	3.19084e-10	0.978093
ENSRNOG00000039861	1.29509e-07	1.66051e-06	0.977346
ENSRNOG00000021705	0.00212049	0.00763086	0.977194
ENSRNOG00000032778	9.93536e-06	7.54944e-05	0.976405
ENSRNOG00000016044	0.000977938	0.00396905	-0.975639
ENSRNOG00000017944	0.0025696	0.00894324	-0.975413
ENSRNOG00000009625	3.47384e-08	5.08019e-07	0.974347
ENSRNOG00000021438	0.00072486	0.00309015	0.974141
ENSRNOG00000005424	1.26074e-06	1.22915e-05	0.974069
ENSRNOG00000019918	4.19945e-08	5.98849e-07	-0.974009
ENSRNOG00000048723	1.15333e-13	5.34517e-12	-0.973948
ENSRNOG00000048495	0.00245079	0.00862018	0.973029
ENSRNOG00000043337	8.46902e-14	4.05933e-12	-0.972555
ENSRNOG00000017253	3.4107e-07	3.89097e-06	-0.972357
ENSRNOG00000011909	1.2171e-07	1.57362e-06	0.971979
ENSRNOG00000005874	7.12654e-05	0.000419017	-0.971636
ENSRNOG00000024420	0.0029183	0.00999677	0.970246
ENSRNOG00000003172	8.08012e-15	4.75972e-13	-0.970206
ENSRNOG00000007519	8.61223e-09	1.44369e-07	0.969888
ENSRNOG00000007650	9.69371e-06	7.41049e-05	0.969785
ENSRNOG00000047821	3.55544e-10	8.17881e-09	-0.969278
ENSRNOG00000003400	2.48039e-08	3.77175e-07	-0.968446
ENSRNOG00000007089	2.38991e-17	2.33544e-15	0.968418
ENSRNOG00000010109	0.000965457	0.00392852	0.967732
ENSRNOG00000010427	0.000134574	0.000724972	0.967046
ENSRNOG00000032805	9.0153e-06	6.94663e-05	-0.966823
ENSRNOG00000014124	0.00260138	0.00903388	0.966801
ENSRNOG00000016486	0.00142633	0.00545353	0.966753
ENSRNOG00000014365	3.787e-05	0.000241839	-0.966536
ENSRNOG00000007430	0.000492291	0.0022267	0.966516
ENSRNOG00000007830	2.34986e-05	0.000159552	0.965218
ENSRNOG00000005809	4.42273e-12	1.55735e-10	0.964025
ENSRNOG00000000582	0.000361069	0.00171179	-0.963326
ENSRNOG00000042062	0.002642	0.00914973	-0.963055
ENSRNOG00000009712	5.04653e-06	4.16884e-05	0.96207
ENSRNOG00000026109	1.4151e-06	1.35862e-05	0.961667
ENSRNOG00000042369	4.15414e-08	5.94405e-07	-0.961661
ENSRNOG00000045933	3.96344e-06	3.37589e-05	-0.960696
ENSRNOG00000011627	0.000378135	0.00177493	0.959614
ENSRNOG00000010971	0.00164205	0.00613144	0.959178
ENSRNOG00000010078	8.26199e-05	0.000476662	-0.958602
ENSRNOG00000029668	1.15263e-05	8.62162e-05	0.958414
ENSRNOG00000004303	1.66311e-09	3.31727e-08	0.957351
ENSRNOG00000006889	3.69531e-11	1.05871e-09	-0.956579
ENSRNOG00000050305	0.00010207	0.000575442	-0.956455
ENSRNOG00000020325	9.56026e-06	7.31735e-05	0.956447
ENSRNOG00000011861	3.65811e-09	6.7517e-08	-0.956275
ENSRNOG00000005556	6.25666e-09	1.08638e-07	0.955834
ENSRNOG00000046307	0.000120511	0.000659932	-0.955608
ENSRNOG00000006355	0.000211021	0.00107306	-0.955518
ENSRNOG00000000502	0.000213762	0.00108351	0.955438
ENSRNOG00000000096	0.000587466	0.00258125	-0.955394
ENSRNOG00000020694	0.000207196	0.0010566	-0.953316
ENSRNOG00000016831	0.000447522	0.00204549	0.952969
ENSRNOG00000002750	0.000906761	0.00374039	0.952853
ENSRNOG00000003728	1.54926e-07	1.93558e-06	-0.951475
ENSRNOG00000008234	2.87476e-09	5.45772e-08	-0.950853
ENSRNOG00000000137	4.23098e-09	7.72981e-08	0.950728
ENSRNOG00000009592	1.01239e-08	1.67924e-07	-0.950491
ENSRNOG00000011330	5.33901e-06	4.38174e-05	-0.950045
ENSRNOG00000018406	1.1379e-10	2.94546e-09	0.949702
ENSRNOG00000024207	1.21196e-14	6.88195e-13	-0.949154
ENSRNOG00000031004	3.08777e-10	7.2216e-09	-0.949113
ENSRNOG00000019458	2.69716e-08	4.08168e-07	-0.948858
ENSRNOG00000021405	0.000486465	0.00220272	-0.948456
ENSRNOG00000009153	6.15534e-18	6.63198e-16	-0.947457
ENSRNOG00000015278	4.45836e-10	1.00182e-08	0.947374
ENSRNOG00000018011	0.00115738	0.00456078	0.947198
ENSRNOG00000005736	3.15311e-07	3.62996e-06	0.947047
ENSRNOG00000008005	4.50923e-07	4.95583e-06	0.946886
ENSRNOG00000017523	6.49936e-06	5.19536e-05	-0.946365
ENSRNOG00000015777	0.00128724	0.00499597	0.945082
ENSRNOG00000011413	1.81976e-07	2.22933e-06	-0.945069
ENSRNOG00000046028	8.65049e-07	8.86792e-06	0.944622
ENSRNOG00000010921	8.33721e-05	0.000480342	0.944546
ENSRNOG00000032609	7.92338e-06	6.20001e-05	-0.944004
ENSRNOG00000011971	7.90407e-06	6.18874e-05	-0.942738
ENSRNOG00000039207	0.00089467	0.00369414	0.941948
ENSRNOG00000021176	1.65206e-07	2.05383e-06	0.940751
ENSRNOG00000018804	0.000290708	0.00142096	0.940423
ENSRNOG00000009538	1.98725e-07	2.41574e-06	-0.940288
ENSRNOG00000019700	9.37904e-06	7.20489e-05	-0.940159
ENSRNOG00000009125	0.000301963	0.00146688	0.940053
ENSRNOG00000008961	4.34783e-10	9.80479e-09	-0.939541
ENSRNOG00000029954	0.000372566	0.00175441	-0.939401
ENSRNOG00000015518	3.06389e-11	9.02417e-10	-0.939078
ENSRNOG00000018131	0.000536317	0.0023966	-0.938991
ENSRNOG00000009225	1.40553e-06	1.35174e-05	-0.938858
ENSRNOG00000027784	1.23171e-07	1.58793e-06	-0.938271
ENSRNOG00000013061	0.00127441	0.00495227	0.938179
ENSRNOG00000007939	0.000981723	0.00397929	-0.937558
ENSRNOG00000017689	2.38938e-10	5.74819e-09	-0.936291
ENSRNOG00000014465	2.95956e-05	0.000195638	-0.935942
ENSRNOG00000016414	9.4559e-10	1.99333e-08	-0.935708
ENSRNOG00000042588	4.54938e-11	1.27161e-09	-0.93536
ENSRNOG00000016717	2.4454e-06	2.20349e-05	-0.93455
ENSRNOG00000007047	3.35954e-06	2.9187e-05	0.934252
ENSRNOG00000005135	0.00028478	0.00139523	0.934191
ENSRNOG00000012216	5.80602e-07	6.18165e-06	-0.934182
ENSRNOG00000042286	0.00135887	0.00523049	0.933699
ENSRNOG00000003778	2.6835e-05	0.000179555	0.933364
ENSRNOG00000017328	4.9319e-05	0.000304166	0.933022
ENSRNOG00000006709	2.20576e-09	4.3043e-08	-0.93291
ENSRNOG00000021724	2.05749e-05	0.000142588	0.93189
ENSRNOG00000034134	4.77976e-05	0.000295506	0.931762
ENSRNOG00000008755	4.61156e-11	1.2828e-09	-0.931323
ENSRNOG00000007412	5.25201e-06	4.31596e-05	0.931299
ENSRNOG00000033402	0.000150848	0.000803156	-0.930906
ENSRNOG00000004147	1.15084e-06	1.14142e-05	-0.930591
ENSRNOG00000037563	5.43969e-09	9.631e-08	0.930583
ENSRNOG00000046007	6.8832e-08	9.39066e-07	-0.93048
ENSRNOG00000037782	0.00016978	0.000891771	-0.929917
ENSRNOG00000003566	6.87601e-11	1.85608e-09	-0.929871
ENSRNOG00000047363	0.000571937	0.00252711	0.929578
ENSRNOG00000042607	0.00232496	0.00826753	0.92919
ENSRNOG00000042182	6.09033e-09	1.06336e-07	0.929071
ENSRNOG00000000579	1.90911e-05	0.00013354	0.927016
ENSRNOG00000024795	2.57496e-06	2.31196e-05	0.926479
ENSRNOG00000011053	0.00259423	0.00901408	-0.926247
ENSRNOG00000011039	1.41133e-14	7.83754e-13	-0.926186
ENSRNOG00000047898	3.26015e-11	9.53536e-10	-0.925515
ENSRNOG00000016910	5.23273e-06	4.30292e-05	0.924691
ENSRNOG00000021847	2.82807e-05	0.000187635	0.92419
ENSRNOG00000047307	3.13279e-05	0.000205366	-0.923583
ENSRNOG00000001653	1.87719e-06	1.74384e-05	-0.923484
ENSRNOG00000011784	8.09314e-09	1.36576e-07	-0.92328
ENSRNOG00000028566	4.61001e-13	1.89914e-11	0.922835
ENSRNOG00000015072	1.5671e-05	0.000112371	-0.922474
ENSRNOG00000002322	1.20958e-05	8.97464e-05	-0.921967
ENSRNOG00000006236	1.04862e-05	7.93928e-05	0.921866
ENSRNOG00000020700	2.99311e-06	2.63082e-05	-0.921861
ENSRNOG00000014142	1.94979e-07	2.37479e-06	0.921449
ENSRNOG00000004616	1.42318e-05	0.000103226	0.921398
ENSRNOG00000024931	3.01218e-08	4.48306e-07	0.92037
ENSRNOG00000007080	5.45317e-06	4.45586e-05	0.920129
ENSRNOG00000040289	0.000146068	0.000780224	-0.920036
ENSRNOG00000023708	1.06364e-06	1.06669e-05	-0.919864
ENSRNOG00000036673	2.23185e-07	2.68206e-06	-0.919522
ENSRNOG00000028768	0.000292863	0.00142762	0.919409
ENSRNOG00000003890	6.17186e-09	1.07462e-07	0.918659
ENSRNOG00000001547	2.38912e-06	2.1636e-05	0.918179
ENSRNOG00000012965	0.000589435	0.0025881	0.917112
ENSRNOG00000025053	1.58839e-07	1.97859e-06	-0.917082
ENSRNOG00000011612	0.000251785	0.00125405	-0.916662
ENSRNOG00000024201	0.0004232	0.00195059	0.9165
ENSRNOG00000006946	4.33236e-06	3.64821e-05	0.916208
ENSRNOG00000042224	9.1262e-05	0.000519625	-0.916125
ENSRNOG00000018114	1.28884e-09	2.62898e-08	-0.915023
ENSRNOG00000000524	5.60905e-09	9.87537e-08	-0.914899
ENSRNOG00000015869	4.92033e-17	4.52743e-15	-0.914712
ENSRNOG00000007900	1.35286e-05	9.90372e-05	-0.914144
ENSRNOG00000031058	1.09326e-06	1.08946e-05	0.913968
ENSRNOG00000010592	6.53863e-06	5.21683e-05	0.913957
ENSRNOG00000017250	0.00119114	0.00466899	0.913467
ENSRNOG00000013714	1.90754e-06	1.77072e-05	0.91293
ENSRNOG00000011241	0.000118853	0.000652592	-0.912701
ENSRNOG00000012630	2.98237e-12	1.07724e-10	0.912502
ENSRNOG00000018903	7.12622e-16	4.93589e-14	-0.912191
ENSRNOG00000022325	5.03295e-10	1.12094e-08	0.912014
ENSRNOG00000015904	1.13823e-06	1.13059e-05	-0.91145
ENSRNOG00000004027	3.63399e-08	5.27159e-07	-0.911404
ENSRNOG00000010635	1.24835e-08	2.02793e-07	-0.910762
ENSRNOG00000018405	2.55674e-09	4.94328e-08	-0.910445
ENSRNOG00000016362	0.00129881	0.0050316	0.910226
ENSRNOG00000025350	0.000353125	0.00168044	0.909819
ENSRNOG00000003777	0.00115609	0.00455711	-0.909456
ENSRNOG00000004839	1.07629e-05	8.12926e-05	-0.909245
ENSRNOG00000014907	3.05932e-07	3.5414e-06	-0.909082
ENSRNOG00000019826	2.03962e-08	3.18211e-07	-0.908549
ENSRNOG00000027455	7.87904e-05	0.000457289	-0.908373
ENSRNOG00000012189	4.21053e-07	4.67394e-06	-0.907483
ENSRNOG00000022428	0.000539941	0.00240848	-0.907249
ENSRNOG00000004307	1.60254e-05	0.000114717	0.907217
ENSRNOG00000018198	0.000289798	0.00141788	0.905795
ENSRNOG00000032487	3.83407e-17	3.63401e-15	-0.905532
ENSRNOG00000014522	2.72934e-09	5.21305e-08	-0.905287
ENSRNOG00000037443	0.00098757	0.00400063	0.904368
ENSRNOG00000046630	0.00220327	0.00788821	-0.903831
ENSRNOG00000004466	0.00032904	0.00158103	-0.903791
ENSRNOG00000019046	0.00151841	0.00575188	-0.903522
ENSRNOG00000047565	1.96448e-13	8.87606e-12	-0.903253
ENSRNOG00000016275	2.57532e-07	3.04544e-06	-0.903117
ENSRNOG00000002478	0.00253748	0.00885884	-0.902726
ENSRNOG00000018524	0.00177365	0.00655475	0.90243
ENSRNOG00000039415	0.000260397	0.00129184	0.902134
ENSRNOG00000012210	5.21719e-06	4.29295e-05	0.902117
ENSRNOG00000014479	6.38003e-09	1.10325e-07	0.902026
ENSRNOG00000050539	0.000235161	0.00117902	-0.90193
ENSRNOG00000024085	1.74325e-05	0.000123527	0.901222
ENSRNOG00000005686	3.13081e-16	2.33738e-14	-0.900894
ENSRNOG00000019573	5.19175e-08	7.26384e-07	-0.900667
ENSRNOG00000024349	0.00145852	0.00555364	0.900323
ENSRNOG00000011451	5.11559e-09	9.1237e-08	-0.900067
ENSRNOG00000011932	7.67578e-12	2.55981e-10	0.899463
ENSRNOG00000011863	9.1127e-05	0.000519091	0.898425
ENSRNOG00000048660	4.14401e-05	0.000260806	0.898311
ENSRNOG00000039504	9.01004e-07	9.1968e-06	-0.898204
ENSRNOG00000004302	2.69707e-11	8.03766e-10	-0.898083
ENSRNOG00000002950	4.02601e-06	3.42455e-05	0.896598
ENSRNOG00000002911	1.30361e-05	9.58424e-05	-0.896534
ENSRNOG00000024411	7.14418e-07	7.44909e-06	-0.896135
ENSRNOG00000004328	0.00223952	0.00800435	-0.89598
ENSRNOG00000008239	1.93235e-05	0.000134805	-0.895955
ENSRNOG00000012613	7.36998e-06	5.81025e-05	-0.89588
ENSRNOG00000002783	3.40357e-10	7.85813e-09	-0.895872
ENSRNOG00000008569	4.98853e-11	1.37605e-09	-0.895284
ENSRNOG00000010646	3.54072e-08	5.16004e-07	0.895199
ENSRNOG00000008305	1.39144e-09	2.82001e-08	-0.894827
ENSRNOG00000017669	2.06162e-06	1.89755e-05	-0.894446
ENSRNOG00000013194	1.97961e-05	0.000137873	0.894231
ENSRNOG00000016659	5.08352e-11	1.39919e-09	-0.893977
ENSRNOG00000003866	5.68332e-05	0.000342671	0.893712
ENSRNOG00000050997	0.00031858	0.00153576	0.89315
ENSRNOG00000017022	2.04686e-14	1.10268e-12	0.892894
ENSRNOG00000032026	4.32142e-05	0.000271294	-0.891931
ENSRNOG00000007743	6.55169e-08	8.96749e-07	-0.891103
ENSRNOG00000000566	2.94509e-07	3.4344e-06	-0.889773
ENSRNOG00000012185	5.40001e-05	0.000328694	-0.889353
ENSRNOG00000001742	0.000521846	0.00234524	-0.889009
ENSRNOG00000050697	1.72151e-12	6.43959e-11	0.888764
ENSRNOG00000009358	0.00081119	0.00339619	0.888004
ENSRNOG00000002185	5.39661e-09	9.58165e-08	0.887807
ENSRNOG00000004601	3.6125e-11	1.03734e-09	-0.887757
ENSRNOG00000000081	1.87488e-10	4.65251e-09	-0.886466
ENSRNOG00000015236	0.000248974	0.0012425	0.886421
ENSRNOG00000016033	3.89353e-11	1.10794e-09	-0.886322
ENSRNOG00000010966	7.17557e-09	1.22901e-07	0.885739
ENSRNOG00000009857	7.93769e-05	0.000460058	0.885476
ENSRNOG00000013774	3.16986e-10	7.38619e-09	0.884009
ENSRNOG00000012480	1.76498e-11	5.49368e-10	-0.883879
ENSRNOG00000018824	0.000225199	0.00113637	0.883776
ENSRNOG00000019288	0.00012137	0.000663483	0.882766
ENSRNOG00000020673	2.72449e-09	5.21168e-08	-0.881496
ENSRNOG00000036876	4.52929e-07	4.96921e-06	0.881417
ENSRNOG00000019270	0.00091175	0.0037536	0.880912
ENSRNOG00000011258	1.29616e-07	1.66051e-06	-0.880533
ENSRNOG00000018584	0.000165715	0.0008726	0.879965
ENSRNOG00000008063	3.97451e-12	1.41134e-10	-0.879951
ENSRNOG00000019260	0.000180841	0.000940464	-0.879923
ENSRNOG00000008465	2.09867e-09	4.10168e-08	-0.879721
ENSRNOG00000047734	0.00120474	0.00471939	0.879619
ENSRNOG00000009629	1.40692e-07	1.77712e-06	-0.878647
ENSRNOG00000042592	3.56874e-05	0.000230587	0.878387
ENSRNOG00000009385	5.50499e-06	4.49455e-05	0.877663
ENSRNOG00000012640	6.10232e-13	2.46557e-11	0.87752
ENSRNOG00000014574	5.53e-06	4.51205e-05	0.877501
ENSRNOG00000046327	0.000122216	0.000666663	0.877372
ENSRNOG00000010517	0.000787483	0.00331228	0.876683
ENSRNOG00000024568	1.11546e-14	6.39157e-13	-0.876446
ENSRNOG00000014739	9.79374e-06	7.4553e-05	-0.876077
ENSRNOG00000012962	0.00010365	0.000583828	-0.875319
ENSRNOG00000027444	1.25735e-07	1.61902e-06	-0.875154
ENSRNOG00000002597	0.00123785	0.00482874	-0.874887
ENSRNOG00000043098	0.00184521	0.00677059	-0.87483
ENSRNOG00000004677	2.83589e-06	2.51933e-05	0.874201
ENSRNOG00000017003	0.00291265	0.00998554	0.873537
ENSRNOG00000045652	1.40396e-06	1.35174e-05	-0.87321
ENSRNOG00000017381	1.02193e-05	7.74648e-05	-0.872406
ENSRNOG00000020811	4.05004e-06	3.44035e-05	-0.872276
ENSRNOG00000013898	0.000253499	0.00126109	0.87176
ENSRNOG00000016924	0.000696168	0.00298297	-0.871236
ENSRNOG00000020202	2.04508e-07	2.47412e-06	-0.870917
ENSRNOG00000020506	0.000679892	0.00292316	-0.870798
ENSRNOG00000021726	8.28432e-06	6.44245e-05	0.870551
ENSRNOG00000011621	4.79599e-13	1.96932e-11	0.870112
ENSRNOG00000020829	0.000768927	0.00324727	0.869892
ENSRNOG00000027175	4.33867e-09	7.88088e-08	0.869826
ENSRNOG00000020562	2.05662e-10	5.06362e-09	-0.869662
ENSRNOG00000008195	0.000101905	0.000575028	0.869149
ENSRNOG00000001645	5.96025e-08	8.27478e-07	0.868966
ENSRNOG00000008377	7.02574e-14	3.45963e-12	-0.868912
ENSRNOG00000019555	7.97711e-06	6.23431e-05	-0.868674
ENSRNOG00000000878	0.000341524	0.00163078	-0.868456
ENSRNOG00000038370	2.46105e-08	3.75593e-07	-0.867845
ENSRNOG00000013653	8.65677e-05	0.00049671	0.867385
ENSRNOG00000009837	3.58352e-06	3.09198e-05	-0.866991
ENSRNOG00000042716	4.75821e-05	0.000294463	-0.866643
ENSRNOG00000017197	0.00118176	0.00463802	0.866262
ENSRNOG00000010017	2.74095e-06	2.44879e-05	0.866193
ENSRNOG00000012881	9.05247e-05	0.000516359	0.866109
ENSRNOG00000017326	5.10753e-07	5.53615e-06	0.865711
ENSRNOG00000004959	2.29052e-13	1.0167e-11	0.865396
ENSRNOG00000049819	2.39779e-09	4.65024e-08	-0.8652
ENSRNOG00000003661	9.70518e-06	7.41476e-05	0.865023
ENSRNOG00000004693	2.65157e-09	5.08762e-08	-0.864694
ENSRNOG00000007478	0.000148612	0.000792472	-0.864692
ENSRNOG00000004072	2.41922e-10	5.79785e-09	0.864528
ENSRNOG00000012611	8.06204e-07	8.33717e-06	0.864003
ENSRNOG00000018390	1.23835e-06	1.21295e-05	0.86381
ENSRNOG00000002342	5.03322e-06	4.16684e-05	-0.863267
ENSRNOG00000013118	6.09761e-12	2.06076e-10	-0.863224
ENSRNOG00000003620	1.36744e-08	2.20999e-07	-0.863163
ENSRNOG00000015030	2.64131e-05	0.000177203	0.863138
ENSRNOG00000021704	0.000375129	0.00176319	-0.862742
ENSRNOG00000011913	0.000324867	0.00156308	-0.862649
ENSRNOG00000010934	1.01238e-06	1.02178e-05	-0.862567
ENSRNOG00000013969	8.29712e-08	1.11507e-06	0.862492
ENSRNOG00000014000	0.000437176	0.00200402	0.862036
ENSRNOG00000021199	4.56514e-05	0.00028461	0.860959
ENSRNOG00000011284	7.52258e-10	1.6155e-08	0.860418
ENSRNOG00000014098	1.1822e-07	1.53479e-06	0.859926
ENSRNOG00000000991	9.75248e-13	3.79444e-11	0.859634
ENSRNOG00000011747	4.47491e-10	1.00375e-08	-0.859558
ENSRNOG00000019838	1.08299e-11	3.49162e-10	0.858893
ENSRNOG00000043060	0.000109375	0.000609273	-0.858529
ENSRNOG00000008539	0.000850447	0.0035417	0.857959
ENSRNOG00000013587	3.2843e-08	4.84799e-07	0.857692
ENSRNOG00000020716	0.00185471	0.00680061	0.857478
ENSRNOG00000031168	0.0017612	0.00651839	0.85721
ENSRNOG00000024839	7.07928e-05	0.000416821	-0.856093
ENSRNOG00000020828	0.000221136	0.00111729	0.855881
ENSRNOG00000017420	6.98635e-06	5.53551e-05	-0.854742
ENSRNOG00000008224	6.33809e-07	6.68602e-06	0.854282
ENSRNOG00000042289	4.85122e-06	4.05265e-05	0.854144
ENSRNOG00000020544	3.81073e-05	0.000242985	-0.854093
ENSRNOG00000001990	0.000921456	0.00378614	-0.853992
ENSRNOG00000016244	1.40579e-06	1.35174e-05	0.853751
ENSRNOG00000023352	0.000158058	0.000837529	0.853441
ENSRNOG00000005524	5.39747e-05	0.000328694	0.853238
ENSRNOG00000029478	0.00113747	0.00449638	-0.853036
ENSRNOG00000036960	1.42384e-07	1.7931e-06	0.853036
ENSRNOG00000029597	3.63546e-07	4.11758e-06	0.852949
ENSRNOG00000049179	2.03254e-08	3.17779e-07	0.852548
ENSRNOG00000001062	2.03104e-05	0.00014103	0.852526
ENSRNOG00000018781	0.00240585	0.00849765	0.852453
ENSRNOG00000045997	0.000157317	0.000833955	0.852233
ENSRNOG00000004873	1.65235e-06	1.55328e-05	0.852153
ENSRNOG00000009946	3.64285e-10	8.36463e-09	-0.851847
ENSRNOG00000001173	2.23714e-09	4.35879e-08	-0.851799
ENSRNOG00000018832	6.09911e-09	1.06342e-07	-0.851022
ENSRNOG00000015762	8.79946e-05	0.00050398	-0.850985
ENSRNOG00000029662	2.12857e-05	0.000146387	0.850912
ENSRNOG00000024563	9.45579e-08	1.25473e-06	-0.850714
ENSRNOG00000011411	5.45406e-06	4.45586e-05	0.850508
ENSRNOG00000011448	4.54516e-06	3.81467e-05	0.850305
ENSRNOG00000000419	1.98254e-09	3.90498e-08	-0.850256
ENSRNOG00000018574	0.001345	0.00518345	0.850146
ENSRNOG00000010935	4.2339e-13	1.74992e-11	-0.850054
ENSRNOG00000015654	1.67519e-13	7.65125e-12	-0.849581
ENSRNOG00000004968	1.93924e-06	1.79751e-05	0.849159
ENSRNOG00000012684	2.3966e-06	2.16881e-05	0.849151
ENSRNOG00000006199	0.000638143	0.00277203	-0.848943
ENSRNOG00000005387	3.60104e-06	3.10498e-05	0.848734
ENSRNOG00000030431	1.72899e-06	1.61689e-05	0.848734
ENSRNOG00000009572	8.76266e-14	4.18417e-12	-0.848256
ENSRNOG00000009401	4.10977e-06	3.4817e-05	0.847773
ENSRNOG00000011929	5.80289e-06	4.70426e-05	-0.847715
ENSRNOG00000024929	1.06793e-09	2.2142e-08	0.846641
ENSRNOG00000018076	1.38957e-05	0.000101034	-0.846332
ENSRNOG00000010941	0.000792279	0.00332805	0.846284
ENSRNOG00000010783	0.000569009	0.00251682	0.84621
ENSRNOG00000021390	9.87637e-06	7.50914e-05	0.845748
ENSRNOG00000001729	6.53689e-05	0.000387966	0.845452
ENSRNOG00000016848	3.05807e-07	3.5414e-06	-0.845329
ENSRNOG00000004980	2.29135e-09	4.45065e-08	0.844803
ENSRNOG00000008966	0.00183671	0.0067445	-0.844749
ENSRNOG00000007443	0.000429529	0.00197543	0.844502
ENSRNOG00000013538	1.08237e-07	1.41833e-06	0.844156
ENSRNOG00000003472	1.78157e-05	0.000126029	-0.843926
ENSRNOG00000008425	7.60739e-07	7.91244e-06	0.843792
ENSRNOG00000015593	7.87953e-08	1.06348e-06	-0.843429
ENSRNOG00000009760	7.10421e-06	5.62183e-05	0.84341
ENSRNOG00000015511	7.4627e-08	1.01047e-06	0.84331
ENSRNOG00000015152	3.00294e-05	0.000197883	-0.843167
ENSRNOG00000019840	2.5368e-07	3.00554e-06	-0.843066
ENSRNOG00000003206	5.06964e-06	4.17972e-05	0.842875
ENSRNOG00000018992	0.0024741	0.00869004	0.841327
ENSRNOG00000031333	4.77722e-08	6.72867e-07	-0.841055
ENSRNOG00000006334	7.19606e-05	0.00042212	-0.840991
ENSRNOG00000010620	5.65502e-06	4.59918e-05	0.84073
ENSRNOG00000017045	9.37403e-05	0.000532773	-0.839897
ENSRNOG00000015911	4.33866e-07	4.79764e-06	-0.839756
ENSRNOG00000001782	3.77538e-05	0.000241463	-0.839205
ENSRNOG00000043866	8.5253e-12	2.806e-10	-0.838445
ENSRNOG00000000923	2.11098e-11	6.44336e-10	0.837926
ENSRNOG00000020989	2.87483e-07	3.36491e-06	-0.837753
ENSRNOG00000007700	9.72448e-06	7.42292e-05	-0.836343
ENSRNOG00000018487	2.81462e-08	4.24415e-07	0.835773
ENSRNOG00000012876	0.00251572	0.00879924	-0.835758
ENSRNOG00000023910	1.34758e-07	1.71418e-06	-0.834821
ENSRNOG00000007266	0.00126695	0.00493091	-0.834623
ENSRNOG00000021433	1.07887e-06	1.07767e-05	-0.834338
ENSRNOG00000005767	0.00027232	0.00134201	0.833501
ENSRNOG00000018874	1.13585e-08	1.85714e-07	-0.833432
ENSRNOG00000003657	4.05468e-06	3.44197e-05	0.833381
ENSRNOG00000018242	8.5726e-05	0.000492329	0.832344
ENSRNOG00000045686	2.74931e-14	1.43214e-12	-0.832336
ENSRNOG00000047796	1.24208e-08	2.02295e-07	-0.832154
ENSRNOG00000019924	5.12948e-13	2.09263e-11	0.830886
ENSRNOG00000015516	1.32695e-07	1.69478e-06	0.830644
ENSRNOG00000046727	0.00117012	0.00459949	-0.830363
ENSRNOG00000022929	2.90118e-05	0.000192284	0.829678
ENSRNOG00000010959	2.80009e-06	2.48928e-05	-0.829613
ENSRNOG00000013293	3.25904e-07	3.73485e-06	-0.829507
ENSRNOG00000006622	8.33096e-06	6.47074e-05	0.829495
ENSRNOG00000001169	2.37847e-06	2.15549e-05	0.828554
ENSRNOG00000019598	7.35537e-14	3.57999e-12	-0.82854
ENSRNOG00000018564	1.54748e-07	1.93527e-06	0.827421
ENSRNOG00000009369	3.98613e-06	3.39292e-05	0.82707
ENSRNOG00000017291	1.4126e-05	0.000102517	-0.827028
ENSRNOG00000015866	6.48277e-09	1.11948e-07	-0.826883
ENSRNOG00000017512	2.02856e-05	0.00014097	0.824604
ENSRNOG00000003328	1.75051e-06	1.63349e-05	-0.824319
ENSRNOG00000012644	0.000867213	0.00359608	0.82421
ENSRNOG00000018239	1.90545e-07	2.32979e-06	-0.82413
ENSRNOG00000020199	2.12265e-05	0.000146084	0.824096
ENSRNOG00000020302	9.78938e-07	9.89614e-06	-0.823914
ENSRNOG00000013412	0.00214804	0.00772117	0.823161
ENSRNOG00000046181	0.000764107	0.00322908	-0.823155
ENSRNOG00000022555	3.7573e-08	5.4442e-07	-0.822569
ENSRNOG00000050843	8.23529e-12	2.71765e-10	-0.822296
ENSRNOG00000007992	2.66648e-05	0.000178606	0.821308
ENSRNOG00000048449	1.06113e-07	1.39631e-06	0.821243
ENSRNOG00000050949	0.000612178	0.00267306	-0.820664
ENSRNOG00000009449	1.2749e-08	2.06572e-07	0.820664
ENSRNOG00000031263	2.09144e-07	2.52536e-06	-0.820268
ENSRNOG00000013994	3.94083e-11	1.11888e-09	-0.820199
ENSRNOG00000014168	0.00177312	0.00655475	-0.820171
ENSRNOG00000050087	0.000282137	0.00138606	0.819841
ENSRNOG00000018969	0.000977564	0.00396881	0.81974
ENSRNOG00000020597	0.00242352	0.00854092	0.819673
ENSRNOG00000000389	1.18691e-05	8.84292e-05	0.819659
ENSRNOG00000028215	5.84765e-07	6.22071e-06	0.819484
ENSRNOG00000031993	6.01652e-06	4.84938e-05	0.81934
ENSRNOG00000011431	0.000356404	0.00169358	0.818722
ENSRNOG00000004305	0.000995726	0.00402054	0.818284
ENSRNOG00000019708	0.00127187	0.00494698	-0.818004
ENSRNOG00000007515	0.000158854	0.000841036	0.81794
ENSRNOG00000002906	4.84906e-06	4.05265e-05	-0.817688
ENSRNOG00000029134	1.52706e-14	8.3696e-13	-0.817528
ENSRNOG00000007697	2.90829e-09	5.50479e-08	-0.816657
ENSRNOG00000028100	9.60385e-05	0.000544852	-0.816085
ENSRNOG00000042825	8.75541e-06	6.75877e-05	0.815897
ENSRNOG00000015619	1.81857e-05	0.000128144	0.815785
ENSRNOG00000030729	1.01033e-05	7.66322e-05	-0.815635
ENSRNOG00000046834	1.38279e-05	0.00010076	-0.815257
ENSRNOG00000002941	1.14917e-05	8.61261e-05	0.814735
ENSRNOG00000010819	0.00251852	0.00880191	0.814647
ENSRNOG00000018436	5.28698e-07	5.70613e-06	-0.814637
ENSRNOG00000007048	3.51292e-06	3.03522e-05	0.814289
ENSRNOG00000018747	1.29755e-11	4.10977e-10	0.814223
ENSRNOG00000006280	0.00232061	0.0082544	-0.814139
ENSRNOG00000011535	2.42971e-10	5.81194e-09	-0.814016
ENSRNOG00000009448	4.03861e-05	0.000255064	-0.812473
ENSRNOG00000042980	5.18388e-07	5.61408e-06	0.812354
ENSRNOG00000006649	3.10012e-05	0.000203542	-0.812158
ENSRNOG00000019990	2.03455e-11	6.24027e-10	-0.811274
ENSRNOG00000023262	8.51455e-06	6.58493e-05	-0.811132
ENSRNOG00000004964	4.74e-05	0.000293624	-0.810618
ENSRNOG00000025570	5.36522e-09	9.53935e-08	-0.81043
ENSRNOG00000002026	9.72764e-06	7.42292e-05	-0.81021
ENSRNOG00000011891	1.3934e-05	0.000101182	0.810012
ENSRNOG00000003119	3.33998e-07	3.82067e-06	-0.809707
ENSRNOG00000002196	1.30333e-05	9.58424e-05	-0.809648
ENSRNOG00000020385	4.03051e-07	4.50831e-06	0.808971
ENSRNOG00000032202	1.13954e-05	8.54554e-05	-0.807765
ENSRNOG00000015206	1.04798e-06	1.05266e-05	-0.80754
ENSRNOG00000027030	0.00226677	0.0080903	0.80715
ENSRNOG00000050624	0.000536141	0.0023966	-0.806773
ENSRNOG00000018421	0.0011658	0.00458683	0.806701
ENSRNOG00000037795	2.94275e-05	0.000194731	-0.806027
ENSRNOG00000014509	0.000421921	0.0019454	0.805901
ENSRNOG00000001201	1.79728e-10	4.49533e-09	0.805591
ENSRNOG00000033215	3.89073e-06	3.3297e-05	0.805453
ENSRNOG00000024945	3.10988e-06	2.72055e-05	0.80482
ENSRNOG00000038571	1.10675e-07	1.44427e-06	-0.804355
ENSRNOG00000048236	1.10675e-07	1.44427e-06	-0.804355
ENSRNOG00000016227	5.94222e-14	2.93755e-12	0.803773
ENSRNOG00000004754	7.65809e-05	0.000445286	-0.803321
ENSRNOG00000028216	5.59568e-07	5.9779e-06	-0.803305
ENSRNOG00000014511	0.0021931	0.00786073	0.803274
ENSRNOG00000013808	9.42616e-10	1.99039e-08	-0.802739
ENSRNOG00000013577	0.000362372	0.00171602	0.802705
ENSRNOG00000011154	0.0017172	0.00638556	0.802611
ENSRNOG00000049780	3.88795e-06	3.3297e-05	0.80258
ENSRNOG00000021157	8.57644e-09	1.44106e-07	0.80256
ENSRNOG00000019675	3.88825e-06	3.3297e-05	0.802093
ENSRNOG00000012147	0.000323614	0.00155765	0.80206
ENSRNOG00000016390	0.00250551	0.00876858	0.801737
ENSRNOG00000000451	0.000105393	0.000591796	0.801636
ENSRNOG00000013484	4.92327e-07	5.35486e-06	-0.801441
ENSRNOG00000011140	1.26278e-06	1.23018e-05	-0.801358
ENSRNOG00000010316	0.00138954	0.0053339	0.801081
ENSRNOG00000020751	1.68275e-07	2.08377e-06	-0.80087
[truncated: 619 more rows]

## Sheet: Kidney_LowDose_8h
Gene id (ENSEBL Rattus norvegicus)	p-value	q-value	effect size
ENSRNOG00000045652	3.22139e-10	1.03781e-07	3.15271
ENSRNOG00000010047	2.19797e-44	6.08968e-41	2.73835
ENSRNOG00000014117	4.84584e-29	1.11882e-25	2.63575
ENSRNOG00000002549	5.02798e-05	0.00427317	-2.3749
ENSRNOG00000019500	1.54224e-05	0.00150525	-2.09559
ENSRNOG00000031167	3.05959e-22	3.26034e-19	2.09323
ENSRNOG00000019661	1.18264e-63	1.63831e-59	2.0797
ENSRNOG00000003515	7.01902e-15	4.41975e-12	2.06575
ENSRNOG00000030914	6.65378e-10	2.0038e-07	2.01546
ENSRNOG00000012886	1.80832e-54	1.25253e-50	1.99552
ENSRNOG00000022099	5.5849e-09	1.46125e-06	1.87145
ENSRNOG00000015084	1.91225e-26	3.3113e-23	1.82173
ENSRNOG00000003546	3.67743e-24	5.09434e-21	1.76487
ENSRNOG00000011951	2.93027e-47	1.3531e-43	1.63226
ENSRNOG00000050937	8.64449e-08	1.53528e-05	1.56673
ENSRNOG00000032917	1.45465e-44	5.03782e-41	1.55821
ENSRNOG00000004500	1.33187e-23	1.67731e-20	1.49693
ENSRNOG00000003745	1.8656e-15	1.23067e-12	1.47213
ENSRNOG00000016750	2.58428e-09	7.45834e-07	1.43849
ENSRNOG00000021546	2.29617e-20	2.27206e-17	-1.42989
ENSRNOG00000022009	8.21064e-09	2.03111e-06	1.42126
ENSRNOG00000018752	2.20313e-22	2.54333e-19	1.40749
ENSRNOG00000026577	2.83801e-09	7.86298e-07	-1.36834
ENSRNOG00000030719	5.59058e-09	1.46125e-06	1.31708
ENSRNOG00000025489	4.45714e-13	2.20517e-10	-1.24415
ENSRNOG00000012436	7.14467e-05	0.00559181	-1.20683
ENSRNOG00000019422	5.97876e-25	9.20265e-22	1.20206
ENSRNOG00000000521	1.11131e-11	4.81095e-09	1.18336
ENSRNOG00000046727	9.75194e-14	5.40375e-11	1.17324
ENSRNOG00000005347	1.39193e-11	5.84317e-09	1.16312
ENSRNOG00000024717	8.13289e-08	1.48243e-05	1.09838
ENSRNOG00000042140	1.61613e-05	0.00155281	1.08244
ENSRNOG00000004459	8.35049e-06	0.000896739	-1.07368
ENSRNOG00000020444	5.67644e-08	1.04848e-05	1.07076
ENSRNOG00000025848	3.43198e-06	0.000432211	-1.06261
ENSRNOG00000012772	1.76057e-16	1.35495e-13	1.05978
ENSRNOG00000029394	9.68915e-09	2.3548e-06	1.05391
ENSRNOG00000017944	0.000152561	0.00996897	1.04142
ENSRNOG00000028394	2.85426e-05	0.00258432	1.03164
ENSRNOG00000019606	3.87245e-06	0.000474735	-0.98525
ENSRNOG00000015873	1.03438e-06	0.000155753	-0.985081
ENSRNOG00000014099	1.97249e-07	3.33231e-05	-0.965361
ENSRNOG00000003147	1.14316e-28	2.26231e-25	0.935168
ENSRNOG00000010392	1.71901e-11	6.59661e-09	0.916854
ENSRNOG00000019202	1.7581e-11	6.59661e-09	0.908448
ENSRNOG00000016148	1.36311e-06	0.000196699	0.884362
ENSRNOG00000047686	7.18396e-06	0.000815733	0.882215
ENSRNOG00000014350	2.89492e-08	6.16975e-06	0.867948
ENSRNOG00000020614	5.57665e-10	1.71674e-07	0.849398
ENSRNOG00000015366	2.32041e-18	2.00904e-15	0.839107
ENSRNOG00000018059	1.47466e-11	6.00838e-09	0.83874
ENSRNOG00000050997	1.19102e-16	9.7054e-14	0.837626
ENSRNOG00000018421	1.93469e-16	1.41059e-13	0.815253
ENSRNOG00000010326	0.000131032	0.00868508	0.800837
ENSRNOG00000015498	8.58122e-07	0.000130633	0.79388
ENSRNOG00000018567	1.17185e-18	1.08224e-15	0.779096
ENSRNOG00000031736	0.000125221	0.00846186	-0.778138
ENSRNOG00000002396	1.08807e-05	0.00110832	0.764033
ENSRNOG00000016791	3.83085e-14	2.30733e-11	0.758188
ENSRNOG00000014061	7.77165e-09	1.95747e-06	0.742796
ENSRNOG00000009267	3.37297e-09	9.1619e-07	0.740524
ENSRNOG00000004624	1.77733e-13	9.46975e-11	0.733353
ENSRNOG00000009440	1.09999e-08	2.58274e-06	-0.729848
ENSRNOG00000017164	4.0829e-07	6.5012e-05	0.706346
ENSRNOG00000015895	9.48216e-05	0.0070244	0.701988
ENSRNOG00000009088	1.63765e-12	7.82289e-10	0.69543
ENSRNOG00000014797	2.32277e-12	1.03798e-09	0.689817
ENSRNOG00000047476	6.95462e-05	0.005474	0.686561
ENSRNOG00000005132	2.63486e-08	5.79377e-06	-0.683216
ENSRNOG00000006304	3.87806e-08	7.7467e-06	0.679639
ENSRNOG00000008161	5.95055e-16	4.12165e-13	0.679389
ENSRNOG00000028781	1.82751e-12	8.43884e-10	-0.678278
ENSRNOG00000017801	7.42685e-14	4.28684e-11	0.669803
ENSRNOG00000022893	6.33196e-05	0.00512963	-0.660102
ENSRNOG00000042289	3.27353e-08	6.66886e-06	0.656517
ENSRNOG00000020608	2.26543e-05	0.00207834	0.655586
ENSRNOG00000034089	3.04509e-06	0.000394239	-0.655503
ENSRNOG00000020938	3.84487e-11	1.40166e-08	0.654772
ENSRNOG00000014948	2.1068e-07	3.51633e-05	0.652275
ENSRNOG00000004626	3.12214e-08	6.45537e-06	0.647058
ENSRNOG00000027784	4.37045e-13	2.20517e-10	0.640331
ENSRNOG00000016122	1.55473e-08	3.58961e-06	0.639446
ENSRNOG00000012262	3.96818e-10	1.24935e-07	0.634937
ENSRNOG00000047491	0.000117749	0.00815587	-0.618481
ENSRNOG00000022054	0.000111274	0.00786468	-0.613544
ENSRNOG00000026316	9.55413e-11	3.30883e-08	0.61137
ENSRNOG00000008855	8.12945e-05	0.00612051	0.608857

## Sheet: Kidney_HighDose_8h
Gene id (ENSEBL Rattus norvegicus)	p-value	q-value	effect size
ENSRNOG00000022099	9.78925e-28	5.40758e-25	3.76649
ENSRNOG00000003745	1.15401e-78	2.27669e-75	3.67048
ENSRNOG00000014819	5.86387e-08	4.68093e-06	3.55653
ENSRNOG00000019422	1.20853e-257	1.66898e-253	3.46259
ENSRNOG00000008015	1.56088e-88	4.31114e-85	3.36996
ENSRNOG00000020338	6.26733e-15	1.37384e-12	3.34091
ENSRNOG00000016163	0.00039615	0.00845569	-2.9212
ENSRNOG00000011951	6.2681e-200	4.32812e-196	2.91993
ENSRNOG00000000640	9.62632e-22	3.90999e-19	2.84703
ENSRNOG00000019661	1.15219e-115	5.30391e-112	2.82837
ENSRNOG00000046667	9.95984e-09	9.48589e-07	2.75927
ENSRNOG00000038328	1.29224e-13	2.5135e-11	2.63875
ENSRNOG00000003737	2.0917e-06	0.000104283	2.63786
ENSRNOG00000014117	1.3295e-22	5.74083e-20	2.57499
ENSRNOG00000018656	2.15377e-07	1.5022e-05	2.45791
ENSRNOG00000000521	5.21891e-59	9.00914e-56	2.43487
ENSRNOG00000019068	0.000211173	0.00520665	2.41208
ENSRNOG00000002802	4.37919e-09	4.54712e-07	2.23555
ENSRNOG00000019110	2.55079e-06	0.000124036	2.22296
ENSRNOG00000036475	1.17002e-05	0.00046298	-2.21524
ENSRNOG00000031588	0.000460986	0.00963119	2.2123
ENSRNOG00000017805	0.000205535	0.00507771	2.17536
ENSRNOG00000013062	2.46065e-13	4.5921e-11	-2.15374
ENSRNOG00000004500	2.53648e-96	8.75719e-93	2.14192
ENSRNOG00000021334	1.12521e-12	1.91842e-10	2.13189
ENSRNOG00000015139	0.00041417	0.0087591	2.10833
ENSRNOG00000011668	4.90632e-58	7.52847e-55	2.07068
ENSRNOG00000012886	1.03938e-56	1.43538e-53	2.02309
ENSRNOG00000042582	2.30211e-06	0.00011395	2.01295
ENSRNOG00000016606	3.91342e-06	0.000177195	1.96674
ENSRNOG00000029768	0.000357892	0.00779575	1.91596
ENSRNOG00000020938	7.09872e-80	1.63389e-76	1.89803
ENSRNOG00000015084	3.44166e-22	1.44028e-19	1.86078
ENSRNOG00000032917	1.1535e-42	1.13784e-39	1.85287
ENSRNOG00000003546	1.69758e-21	6.33612e-19	1.84061
ENSRNOG00000045652	0.000260947	0.0061183	1.8377
ENSRNOG00000020136	1.59531e-09	1.74851e-07	1.8288
ENSRNOG00000038445	2.83896e-05	0.000985078	1.82867
ENSRNOG00000028394	4.00874e-17	1.04454e-14	1.8057
ENSRNOG00000036777	8.29816e-05	0.00241258	1.80388
ENSRNOG00000014361	3.53543e-26	1.87786e-23	1.80345
ENSRNOG00000047686	6.07524e-38	5.24369e-35	1.78731
ENSRNOG00000019822	3.63376e-23	1.67274e-20	1.78646
ENSRNOG00000014350	2.31405e-45	2.45824e-42	1.78304
ENSRNOG00000037680	1.12055e-09	1.27891e-07	-1.77013
ENSRNOG00000050672	8.88774e-06	0.000368588	1.76948
ENSRNOG00000048645	9.16036e-06	0.000377626	1.76697
ENSRNOG00000020784	0.000273893	0.00637851	1.74578
ENSRNOG00000013520	5.95119e-07	3.65271e-05	-1.7354
ENSRNOG00000002946	1.74487e-25	8.92467e-23	1.68765
ENSRNOG00000018752	1.41078e-32	9.74145e-30	1.68681
ENSRNOG00000024717	5.72003e-19	1.61212e-16	1.67437
ENSRNOG00000019202	1.44348e-19	4.33357e-17	1.62396
ENSRNOG00000020620	2.92979e-06	0.00013762	1.60653
ENSRNOG00000013092	1.36543e-05	0.000528196	1.59303
ENSRNOG00000016885	1.23739e-21	4.88239e-19	1.5663
ENSRNOG00000024390	1.87886e-06	9.50443e-05	1.54754
ENSRNOG00000017209	3.11546e-07	2.03908e-05	1.52442
ENSRNOG00000029394	9.84471e-21	3.48604e-18	1.51944
ENSRNOG00000018646	2.07178e-29	1.30051e-26	1.50489
ENSRNOG00000001006	0.00023815	0.00569991	1.49705
ENSRNOG00000049605	2.07162e-08	1.84575e-06	1.47465
ENSRNOG00000042838	2.73324e-31	1.79743e-28	1.44982
ENSRNOG00000037982	4.27422e-06	0.000191026	-1.43865
ENSRNOG00000017944	4.8758e-07	3.06067e-05	1.4237
ENSRNOG00000006789	5.48055e-10	6.36021e-08	1.40854
ENSRNOG00000010047	3.54675e-12	5.44229e-10	1.39777
ENSRNOG00000016299	1.07684e-33	7.82692e-31	1.3898
ENSRNOG00000042232	1.90344e-09	2.05363e-07	-1.36741
ENSRNOG00000029106	4.56877e-10	5.39271e-08	-1.3301
ENSRNOG00000036758	1.07582e-07	8.03089e-06	1.32884
ENSRNOG00000003300	4.03395e-49	5.06444e-46	1.32266
ENSRNOG00000021548	2.53017e-48	2.9118e-45	1.30567
ENSRNOG00000004624	2.125e-42	1.95641e-39	1.30322
ENSRNOG00000000461	1.10893e-07	8.23354e-06	1.29025
ENSRNOG00000009222	2.53083e-17	6.7213e-15	1.28187
ENSRNOG00000019606	6.79894e-07	4.08967e-05	-1.27646
ENSRNOG00000010415	0.000106763	0.0029666	-1.26249
ENSRNOG00000016750	4.45588e-07	2.82274e-05	1.25311
ENSRNOG00000026302	7.66328e-08	5.87944e-06	1.24983
ENSRNOG00000027024	3.08702e-08	2.68124e-06	1.24759
ENSRNOG00000003977	3.52543e-12	5.44229e-10	1.24492
ENSRNOG00000014061	5.11762e-34	3.92635e-31	1.24137
ENSRNOG00000050874	3.53439e-07	2.29155e-05	1.23797
ENSRNOG00000008716	5.00333e-08	4.08852e-06	1.2268
ENSRNOG00000020552	1.58016e-05	0.000594603	1.21557
ENSRNOG00000021657	3.85792e-09	4.06701e-07	-1.20424
ENSRNOG00000030914	0.000455814	0.00955204	1.20064
ENSRNOG00000013441	7.57788e-08	5.87605e-06	1.19497
ENSRNOG00000014441	2.57469e-06	0.00012476	1.19215
ENSRNOG00000025601	4.72545e-08	3.88443e-06	-1.18582
ENSRNOG00000041469	2.91848e-06	0.000137557	-1.17063
ENSRNOG00000025489	3.91497e-13	7.02152e-11	-1.16788
ENSRNOG00000042140	4.96085e-06	0.00021749	1.15081
ENSRNOG00000033153	3.89337e-11	5.43105e-09	1.14317
ENSRNOG00000020614	1.85543e-19	5.4518e-17	1.14309
ENSRNOG00000004188	7.21245e-08	5.69165e-06	1.13687
ENSRNOG00000015366	1.63543e-36	1.32855e-33	1.13091
ENSRNOG00000012477	2.45582e-06	0.00011984	1.12814
ENSRNOG00000005359	6.92218e-05	0.00206024	-1.12704
ENSRNOG00000015906	6.49875e-28	3.73949e-25	1.12168
ENSRNOG00000050869	4.67057e-08	3.86231e-06	1.11657
ENSRNOG00000014538	0.000174672	0.00446708	1.10766
ENSRNOG00000008693	0.000132162	0.00355782	1.10661
ENSRNOG00000015131	3.7576e-06	0.000171262	1.09085
ENSRNOG00000049171	3.44094e-07	2.24148e-05	1.08681
ENSRNOG00000025764	1.48705e-09	1.65614e-07	1.07877
ENSRNOG00000021095	0.00022267	0.00545225	-1.07658
ENSRNOG00000021546	2.70119e-14	5.4858e-12	-1.06854
ENSRNOG00000000486	0.000289539	0.00669771	1.0651
ENSRNOG00000016541	8.39103e-07	4.80548e-05	1.05792
ENSRNOG00000018059	1.28441e-23	6.11645e-21	1.05466
ENSRNOG00000006420	3.28329e-21	1.19322e-18	1.04893
ENSRNOG00000009329	1.36052e-15	3.13146e-13	1.04887
ENSRNOG00000014861	8.5837e-09	8.23201e-07	-1.04234
ENSRNOG00000011483	0.00011005	0.00302146	1.03958
ENSRNOG00000000700	5.53213e-09	5.57655e-07	-1.03212
ENSRNOG00000042787	4.00591e-06	0.00018079	1.02206
ENSRNOG00000048172	1.39788e-12	2.32588e-10	-1.02026
ENSRNOG00000004373	2.6972e-10	3.2674e-08	1.01874
ENSRNOG00000006118	7.55291e-08	5.87605e-06	1.01289
ENSRNOG00000016203	0.000482539	0.00998181	1.0097
ENSRNOG00000046482	5.44478e-07	3.38705e-05	-1.00793
ENSRNOG00000011504	1.36064e-10	1.75612e-08	-1.004
ENSRNOG00000000373	0.000300623	0.00690782	-1.00258
ENSRNOG00000046452	0.000275403	0.00640289	1.00015
ENSRNOG00000026293	3.68112e-28	2.21027e-25	0.997408
ENSRNOG00000001607	1.43991e-05	0.000552364	0.992074
ENSRNOG00000015794	0.000348585	0.00766554	0.988979
ENSRNOG00000011719	0.000227989	0.00552375	0.98419
ENSRNOG00000017801	2.00857e-25	9.90655e-23	0.977902
ENSRNOG00000050997	1.06681e-19	3.27391e-17	0.968583
ENSRNOG00000014130	1.4398e-06	7.61828e-05	0.960635
ENSRNOG00000018484	5.40969e-08	4.36888e-06	0.960257
ENSRNOG00000010634	4.37907e-05	0.00143646	-0.958456
ENSRNOG00000013916	9.23682e-05	0.00263555	0.956808
ENSRNOG00000014448	0.000152034	0.00399922	0.956171
ENSRNOG00000014099	0.000153784	0.00402991	-0.954729
ENSRNOG00000004649	5.47016e-07	3.38757e-05	0.952518
ENSRNOG00000014896	4.18284e-08	3.58789e-06	0.950402
ENSRNOG00000016791	3.21065e-20	1.03114e-17	0.949001
ENSRNOG00000019009	1.87957e-16	4.63516e-14	0.948266
ENSRNOG00000047014	1.86352e-06	9.46146e-05	-0.943816
ENSRNOG00000008834	1.87711e-08	1.70199e-06	-0.938557
ENSRNOG00000028670	3.11368e-06	0.000145762	-0.937953
ENSRNOG00000018770	1.23777e-09	1.40112e-07	0.937871
ENSRNOG00000016491	3.1889e-09	3.38759e-07	0.936977
ENSRNOG00000001277	1.04013e-15	2.43461e-13	0.934545
ENSRNOG00000018378	5.3573e-05	0.00168146	-0.924507
ENSRNOG00000002456	7.85611e-07	4.57776e-05	-0.918532
ENSRNOG00000031736	1.16766e-05	0.00046298	-0.909731
ENSRNOG00000031167	1.44623e-05	0.000553254	0.909322
ENSRNOG00000011895	5.2285e-07	3.26722e-05	0.907593
ENSRNOG00000018251	0.000182653	0.00461984	0.902919
ENSRNOG00000026067	2.07311e-05	0.000749468	0.898169
ENSRNOG00000004125	6.66455e-05	0.00200081	0.889424
ENSRNOG00000030983	8.61921e-11	1.16697e-08	-0.887344
ENSRNOG00000004972	4.73574e-09	4.88064e-07	0.887283
ENSRNOG00000009145	0.000286758	0.00665568	-0.884373
ENSRNOG00000008602	6.52825e-07	3.97159e-05	0.882918
ENSRNOG00000026488	7.2601e-07	4.34035e-05	0.882454
ENSRNOG00000000983	2.27156e-17	6.15104e-15	0.880504
ENSRNOG00000004699	8.51667e-05	0.00246573	0.87882
ENSRNOG00000047934	0.000310667	0.00706807	-0.877736
ENSRNOG00000006889	0.000143689	0.00380871	0.870334
ENSRNOG00000024998	6.73671e-07	4.08044e-05	-0.869572
ENSRNOG00000018143	1.78811e-05	0.000663812	-0.867553
ENSRNOG00000003457	2.74434e-13	4.98675e-11	0.864446
ENSRNOG00000014786	4.30564e-05	0.00142592	0.862759
ENSRNOG00000003348	6.42479e-09	6.38319e-07	0.861399
ENSRNOG00000007304	4.89066e-05	0.00155991	-0.859536
ENSRNOG00000000827	1.51695e-21	5.81919e-19	0.855423
ENSRNOG00000004155	7.97582e-05	0.00233856	0.854919
ENSRNOG00000008936	1.87083e-05	0.000690808	0.854566
ENSRNOG00000019653	5.91381e-12	8.68826e-10	0.853914
ENSRNOG00000016044	9.50437e-06	0.000387184	0.853058
ENSRNOG00000026965	3.35019e-12	5.25752e-10	0.829947
ENSRNOG00000008297	4.96405e-20	1.55803e-17	0.829775
ENSRNOG00000012260	0.000389214	0.00835932	0.822395
ENSRNOG00000004019	1.12931e-14	2.39935e-12	0.821125
ENSRNOG00000014338	1.68049e-05	0.000630642	0.820227
ENSRNOG00000030530	0.000223888	0.00546272	0.817563
ENSRNOG00000002303	2.65838e-07	1.78215e-05	-0.816752
ENSRNOG00000002470	5.68131e-05	0.00176709	0.815219
ENSRNOG00000011921	8.4557e-07	4.80548e-05	0.814728
ENSRNOG00000008915	3.68304e-06	0.00016842	-0.813341
ENSRNOG00000008144	1.35679e-06	7.2625e-05	0.809408
ENSRNOG00000018029	2.38555e-06	0.00011724	0.807192
ENSRNOG00000002607	2.5274e-13	4.65379e-11	0.801247
ENSRNOG00000013090	1.70658e-05	0.000636969	0.800176
ENSRNOG00000045743	2.22901e-15	4.96495e-13	-0.797895
ENSRNOG00000003215	1.07923e-06	6.00974e-05	-0.79636
ENSRNOG00000031163	2.23103e-07	1.54827e-05	0.796059
ENSRNOG00000011585	5.41575e-05	0.00169211	-0.795946
ENSRNOG00000020679	1.48281e-18	4.09552e-16	0.795149
ENSRNOG00000018785	2.46696e-20	8.11159e-18	-0.794694
ENSRNOG00000010480	3.02694e-08	2.6457e-06	-0.794313
ENSRNOG00000022893	1.7725e-09	1.92742e-07	-0.793866
ENSRNOG00000010326	0.000141975	0.00378508	0.793256
ENSRNOG00000002568	0.000331836	0.00745148	0.786117
ENSRNOG00000024349	2.83157e-11	4.03134e-09	0.785956
ENSRNOG00000016066	5.03745e-19	1.44932e-16	0.785783
ENSRNOG00000015020	4.64551e-06	0.000204314	-0.782932
ENSRNOG00000017434	0.000326478	0.0073431	-0.78253
ENSRNOG00000023216	8.76647e-14	1.7295e-11	-0.781169
ENSRNOG00000020444	5.81662e-08	4.67021e-06	0.780359
ENSRNOG00000014948	3.15964e-14	6.32386e-12	0.780314
ENSRNOG00000011984	8.34479e-08	6.33196e-06	0.77801
ENSRNOG00000004171	0.000256619	0.00605797	-0.777845
ENSRNOG00000010071	0.00012303	0.00335118	0.776106
ENSRNOG00000005868	8.82589e-05	0.002534	-0.775974
ENSRNOG00000043416	1.31202e-07	9.53629e-06	0.77481
ENSRNOG00000019141	8.32124e-07	4.80548e-05	0.773126
ENSRNOG00000010386	2.62923e-16	6.37011e-14	0.771748
ENSRNOG00000006532	1.33024e-22	5.74083e-20	0.768873
ENSRNOG00000019330	1.71418e-06	8.78544e-05	0.767135
ENSRNOG00000027030	3.27127e-08	2.82352e-06	0.765865
ENSRNOG00000017684	4.89097e-05	0.00155991	0.764255
ENSRNOG00000042536	0.000387097	0.0083268	-0.764035
ENSRNOG00000013887	3.95065e-09	4.13322e-07	-0.762249
ENSRNOG00000022256	2.46356e-08	2.18088e-06	0.762107
ENSRNOG00000000633	1.62588e-20	5.61335e-18	-0.76051
ENSRNOG00000046207	2.01524e-07	1.41992e-05	0.75748
ENSRNOG00000005615	1.67552e-20	5.64364e-18	0.75673
ENSRNOG00000020467	3.12904e-06	0.000145986	-0.75328
ENSRNOG00000020949	7.61632e-08	5.87605e-06	-0.750698
ENSRNOG00000015210	0.000325897	0.00734198	-0.750554
ENSRNOG00000025848	2.753e-06	0.000131554	-0.747323
ENSRNOG00000028652	2.53003e-07	1.71273e-05	-0.745599
ENSRNOG00000048101	1.33858e-05	0.000520725	-0.743646
ENSRNOG00000014357	5.97968e-09	5.98401e-07	0.742282
ENSRNOG00000003334	2.82842e-07	1.86892e-05	0.742156
ENSRNOG00000008758	1.29387e-07	9.45417e-06	-0.742061
ENSRNOG00000026913	1.02258e-05	0.000412918	-0.740437
ENSRNOG00000003278	2.28196e-14	4.70355e-12	0.738959
ENSRNOG00000019544	2.32037e-10	2.8611e-08	0.738228
ENSRNOG00000015763	8.18194e-06	0.000341367	-0.735435
ENSRNOG00000021578	1.6363e-06	8.49523e-05	0.734412
ENSRNOG00000023122	1.75289e-07	1.2478e-05	0.733991
ENSRNOG00000049918	1.96852e-05	0.000715401	0.73314
ENSRNOG00000022054	3.17454e-12	5.09772e-10	-0.7323
ENSRNOG00000007657	8.73833e-06	0.000363483	-0.732206
ENSRNOG00000021628	4.44794e-05	0.00145559	-0.730838
ENSRNOG00000025088	3.6332e-12	5.51368e-10	-0.73079
ENSRNOG00000016167	3.64591e-05	0.00123407	0.730746
ENSRNOG00000010019	1.90233e-05	0.000698702	0.729204
ENSRNOG00000001720	1.94147e-07	1.37496e-05	0.728556
ENSRNOG00000011475	6.13339e-05	0.00188646	-0.728302
ENSRNOG00000011132	0.00026088	0.0061183	-0.726619
ENSRNOG00000007793	8.13649e-06	0.0003405	0.725344
ENSRNOG00000020832	2.94209e-05	0.00101322	-0.725078
ENSRNOG00000020426	1.67663e-13	3.21587e-11	0.720706
ENSRNOG00000028781	4.92637e-16	1.17299e-13	-0.720305
ENSRNOG00000019824	5.21103e-12	7.7381e-10	0.72029
ENSRNOG00000012950	0.000233278	0.00560272	-0.718061
ENSRNOG00000005749	6.27226e-05	0.00191553	0.714528
ENSRNOG00000042717	8.05172e-07	4.67203e-05	0.714113
ENSRNOG00000015873	1.51186e-06	7.93871e-05	-0.710723
ENSRNOG00000006033	0.000190088	0.00476486	0.705518
ENSRNOG00000047669	0.000180153	0.00457337	-0.704409
ENSRNOG00000002089	0.000134301	0.0036068	0.703822
ENSRNOG00000037406	1.51534e-07	1.08994e-05	0.700125
ENSRNOG00000013703	2.48321e-10	3.03478e-08	0.696765
ENSRNOG00000002171	0.000134504	0.0036068	-0.696457
ENSRNOG00000013851	4.45864e-10	5.30809e-08	0.693933
ENSRNOG00000021090	4.15554e-07	2.65685e-05	0.691362
ENSRNOG00000024917	3.60848e-05	0.0012244	-0.689417
ENSRNOG00000001647	1.62333e-15	3.67511e-13	0.689103
ENSRNOG00000010921	2.57424e-05	0.000909872	0.688332
ENSRNOG00000000457	2.58269e-05	0.000909872	0.686966
ENSRNOG00000004110	8.37389e-07	4.80548e-05	-0.686767
ENSRNOG00000021247	0.000223277	0.00545743	0.68376
ENSRNOG00000004284	4.93408e-12	7.40649e-10	0.683357
ENSRNOG00000003134	1.27069e-05	0.000498531	-0.681096
ENSRNOG00000006966	7.42589e-07	4.36462e-05	-0.678578
ENSRNOG00000037113	3.29283e-06	0.000153111	0.678429
ENSRNOG00000007390	1.25925e-06	6.79308e-05	0.677853
ENSRNOG00000006302	0.000228575	0.00552823	-0.676809
ENSRNOG00000008117	0.000363042	0.00788302	-0.675376
ENSRNOG00000015434	1.27479e-09	1.43128e-07	0.675066
ENSRNOG00000011586	1.52085e-09	1.68023e-07	0.673344
ENSRNOG00000010983	3.65381e-07	2.34693e-05	-0.673063
ENSRNOG00000010342	1.11059e-05	0.000444508	-0.672245
ENSRNOG00000006019	0.000126358	0.00342159	-0.672102
ENSRNOG00000012772	4.9057e-09	5.01835e-07	0.670498
ENSRNOG00000007869	0.00012847	0.00347196	-0.670026
ENSRNOG00000007128	2.45056e-07	1.68131e-05	0.669458
ENSRNOG00000018371	7.35457e-05	0.00217488	0.668675
ENSRNOG00000019568	5.52462e-17	1.41287e-14	0.665591
ENSRNOG00000016148	0.000308573	0.00704362	0.664976
ENSRNOG00000024363	2.24541e-14	4.69835e-12	0.662858
ENSRNOG00000008283	1.37077e-08	1.28778e-06	0.662589
ENSRNOG00000046607	9.73105e-05	0.00273698	0.662113
ENSRNOG00000006553	0.00018236	0.00461984	-0.659319
ENSRNOG00000034089	1.21172e-06	6.6404e-05	-0.65885
ENSRNOG00000002305	1.0609e-05	0.000425903	-0.654946
ENSRNOG00000008415	2.06896e-13	3.91401e-11	0.654442
ENSRNOG00000001198	7.22131e-06	0.000304974	0.654146
ENSRNOG00000028616	4.2768e-05	0.00142344	-0.65361
ENSRNOG00000016551	2.76205e-05	0.000970582	0.652832
ENSRNOG00000011913	3.5009e-06	0.000161158	0.650685
ENSRNOG00000033694	3.22903e-12	5.12562e-10	0.649535
ENSRNOG00000003147	1.42876e-16	3.58747e-14	0.648919
ENSRNOG00000018421	2.98531e-11	4.20684e-09	0.648891
ENSRNOG00000002318	2.09443e-10	2.60577e-08	-0.648325
ENSRNOG00000013820	1.36484e-12	2.29858e-10	-0.644102
ENSRNOG00000008331	1.89504e-05	0.00069788	-0.643886
ENSRNOG00000037563	4.84248e-07	3.05364e-05	0.643765
ENSRNOG00000017309	9.26117e-15	1.99839e-12	0.641703
ENSRNOG00000005132	4.24618e-08	3.59753e-06	-0.639711
ENSRNOG00000045677	2.26818e-06	0.000112675	-0.639148
ENSRNOG00000018003	0.000107347	0.00297682	0.638265
ENSRNOG00000021274	1.14322e-10	1.51807e-08	-0.637529
ENSRNOG00000019132	2.05924e-11	2.96231e-09	0.636369
ENSRNOG00000000590	5.64322e-06	0.000245072	-0.635507
ENSRNOG00000047476	0.000194699	0.00487101	0.635006
ENSRNOG00000014887	0.000221599	0.00543568	-0.63263
ENSRNOG00000003400	1.96277e-08	1.76012e-06	-0.631039
ENSRNOG00000007814	1.02644e-07	7.70386e-06	0.631004
ENSRNOG00000009440	6.68541e-09	6.59468e-07	-0.618905
ENSRNOG00000004810	7.08966e-08	5.62691e-06	-0.618785
ENSRNOG00000028155	7.33302e-08	5.75392e-06	0.617541
ENSRNOG00000033844	0.000345348	0.00764576	0.616785
ENSRNOG00000004033	0.00012239	0.00334033	-0.615157
ENSRNOG00000020345	3.37232e-06	0.000155759	-0.613768
ENSRNOG00000027115	0.000150497	0.00397394	-0.6129
ENSRNOG00000008177	2.37498e-07	1.63993e-05	0.61136
ENSRNOG00000047507	1.95608e-06	9.85892e-05	-0.610427
ENSRNOG00000027360	2.77502e-12	4.50859e-10	0.609597
ENSRNOG00000018567	4.39108e-13	7.77447e-11	0.609417
ENSRNOG00000030466	5.80681e-05	0.00179803	0.607828
ENSRNOG00000002385	2.62213e-07	1.76642e-05	0.607557
ENSRNOG00000031312	5.1549e-13	9.01128e-11	0.607125
ENSRNOG00000017579	1.18638e-10	1.56037e-08	0.606475
ENSRNOG00000021403	7.54049e-09	7.33339e-07	0.604764
ENSRNOG00000049087	7.29246e-09	7.14247e-07	0.604364
ENSRNOG00000007607	4.68638e-05	0.00151567	0.601153
ENSRNOG00000011101	0.000247119	0.00589415	0.600441
ENSRNOG00000028461	6.21525e-12	9.03501e-10	0.60027

## Sheet: Kidney_LowDose_24h
Gene id (ENSEBL Rattus norvegicus)	p-value	q-value	effect size
ENSRNOG00000009734	3.29565e-10	3.00805e-07	3.60613
ENSRNOG00000003515	8.6582e-21	3.95131e-17	3.49485
ENSRNOG00000045652	3.19523e-08	1.62022e-05	3.21338
ENSRNOG00000050937	1.32859e-11	1.65361e-08	3.0684
ENSRNOG00000046727	2.59968e-13	4.44903e-10	2.24386
ENSRNOG00000030914	3.71937e-05	0.00480396	2.01111
ENSRNOG00000026577	5.09396e-10	4.10243e-07	-1.94893
ENSRNOG00000008656	2.38881e-13	4.44903e-10	-1.91203
ENSRNOG00000030719	4.6114e-10	3.94592e-07	1.89087
ENSRNOG00000037680	7.59468e-08	3.46596e-05	-1.85554
ENSRNOG00000010047	5.8325e-07	0.000185704	1.81725
ENSRNOG00000009440	2.08975e-07	7.73265e-05	-1.6732
ENSRNOG00000003288	1.53867e-05	0.00247834	-1.51471
ENSRNOG00000047491	4.21445e-07	0.00014425	-1.50345
ENSRNOG00000031167	4.75452e-06	0.00100145	1.49733
ENSRNOG00000012772	3.32567e-28	4.55318e-24	1.47717
ENSRNOG00000026037	2.60112e-06	0.00062477	1.46051
ENSRNOG00000032871	7.21237e-06	0.00143108	-1.44142
ENSRNOG00000019296	1.8035e-06	0.00047484	1.40483
ENSRNOG00000011250	1.12134e-05	0.00194333	-1.34984
ENSRNOG00000001980	2.03914e-13	4.44903e-10	1.30968
ENSRNOG00000019661	6.4441e-06	0.00131681	1.26192
ENSRNOG00000007980	7.92585e-06	0.00152835	-1.24604
ENSRNOG00000015498	6.86487e-11	7.22976e-08	1.17812
ENSRNOG00000021130	1.16141e-05	0.00198762	-1.16317
ENSRNOG00000014448	2.02984e-09	1.46266e-06	1.15453
ENSRNOG00000029726	8.3734e-06	0.00157812	1.14165
ENSRNOG00000047087	2.61987e-24	1.79343e-20	1.13293
ENSRNOG00000009239	5.01949e-05	0.00613587	-1.11057
ENSRNOG00000014302	8.14228e-08	3.596e-05	-1.10912
ENSRNOG00000047539	8.00392e-05	0.00856107	-1.09637
ENSRNOG00000008353	1.29276e-11	1.65361e-08	-1.09465
ENSRNOG00000047384	3.08134e-06	0.000715027	-1.08953
ENSRNOG00000047082	3.08134e-06	0.000715027	-1.08953
ENSRNOG00000007949	1.1742e-14	3.2152e-11	-1.08417
ENSRNOG00000025648	3.38391e-12	5.14768e-09	-1.08198
ENSRNOG00000022988	1.35137e-09	1.02787e-06	-1.07972
ENSRNOG00000014835	9.55362e-06	0.00172103	1.07671
ENSRNOG00000011951	3.30114e-05	0.00447484	1.03296
ENSRNOG00000005223	3.84554e-07	0.000134998	-1.00102
ENSRNOG00000021663	7.28885e-05	0.0078576	0.968999
ENSRNOG00000017539	4.79766e-05	0.00597135	-0.958455
ENSRNOG00000015084	1.80797e-08	9.52034e-06	0.946137
ENSRNOG00000010392	2.10869e-16	7.21751e-13	0.93759
ENSRNOG00000003674	1.28877e-08	7.67152e-06	0.933954
ENSRNOG00000016750	8.63361e-05	0.00895476	0.910262
ENSRNOG00000005858	9.82793e-07	0.000280321	-0.898253
ENSRNOG00000030894	3.85087e-06	0.000836861	-0.861496
ENSRNOG00000050997	1.60668e-08	8.80118e-06	0.84407
ENSRNOG00000028582	4.05478e-06	0.000867405	-0.840216
ENSRNOG00000021524	7.50539e-08	3.46596e-05	-0.837424
ENSRNOG00000046313	2.54551e-07	9.17119e-05	-0.836654
ENSRNOG00000036984	7.85208e-06	0.00152835	-0.836013
ENSRNOG00000002643	4.46078e-05	0.00560299	0.83208
ENSRNOG00000027739	4.80283e-09	3.28778e-06	-0.799983
ENSRNOG00000013241	3.29067e-06	0.000750877	-0.78898
ENSRNOG00000045743	5.9421e-06	0.00123263	-0.783841
ENSRNOG00000033266	3.45876e-08	1.69121e-05	-0.774257
ENSRNOG00000015851	6.63686e-06	0.00133625	-0.76546
ENSRNOG00000015799	8.4145e-06	0.00157812	-0.762119
ENSRNOG00000010594	1.16635e-07	4.99018e-05	-0.759894
ENSRNOG00000024903	1.22617e-05	0.00202259	-0.754953
ENSRNOG00000020420	3.151e-05	0.00431403	-0.74873
ENSRNOG00000012843	3.64492e-05	0.00479833	-0.748508
ENSRNOG00000039350	1.18847e-05	0.0020032	-0.745721
ENSRNOG00000010799	6.69049e-07	0.000208181	-0.727428
ENSRNOG00000037113	8.57249e-06	0.00158603	0.715485
ENSRNOG00000001823	1.69992e-06	0.000456345	-0.71216
ENSRNOG00000014350	6.06937e-11	6.92464e-08	0.689457
ENSRNOG00000019857	6.16337e-05	0.00697377	-0.673962
ENSRNOG00000042950	1.92938e-06	0.000498399	-0.668845
ENSRNOG00000001584	4.84909e-05	0.00598098	0.667941
ENSRNOG00000014797	1.00595e-06	0.000281072	0.664887
ENSRNOG00000018237	9.51046e-09	6.20037e-06	0.659152
ENSRNOG00000017669	1.19979e-05	0.0020032	-0.658981
ENSRNOG00000007519	1.31392e-05	0.00214154	0.650648
ENSRNOG00000016625	2.01082e-06	0.000509817	-0.635332
ENSRNOG00000047898	7.09467e-05	0.00777065	-0.627952
ENSRNOG00000007142	1.81483e-05	0.00288916	-0.605871

## Sheet: Kidney_HighDose_24h
Gene id (ENSEBL Rattus norvegicus)	p-value	q-value	effect size
ENSRNOG00000047072	1.59957e-34	6.15034e-32	4.78803
ENSRNOG00000020552	2.13296e-125	5.90487e-122	4.35352
ENSRNOG00000009734	1.91178e-17	2.22377e-15	4.30711
ENSRNOG00000046643	6.10798e-15	5.35105e-13	4.26241
ENSRNOG00000007243	8.49047e-20	1.19924e-17	4.12492
ENSRNOG00000014117	2.00802e-85	3.08834e-82	3.92424
ENSRNOG00000000521	2.88531e-222	1.99692e-218	3.74933
ENSRNOG00000046667	1.15076e-06	2.88565e-05	3.71935
ENSRNOG00000008337	1.10278e-13	8.52777e-12	-3.6384
ENSRNOG00000030914	5.66973e-55	4.13055e-52	3.54988
ENSRNOG00000021243	3.76403e-06	8.1921e-05	3.50166
ENSRNOG00000045652	7.19053e-13	5.00157e-11	3.4278
ENSRNOG00000003515	4.34823e-19	5.7322e-17	3.24349
ENSRNOG00000011951	5.40371e-175	2.49327e-171	3.16026
ENSRNOG00000001006	9.29331e-08	3.01967e-06	3.15933
ENSRNOG00000032917	1.24988e-230	1.73008e-226	3.12303
ENSRNOG00000019500	3.19922e-06	7.17712e-05	-3.1173
ENSRNOG00000050937	2.98835e-15	2.68602e-13	3.04594
ENSRNOG00000026577	3.61786e-18	4.43172e-16	-3.04031
ENSRNOG00000001416	8.50577e-07	2.18842e-05	3.02903
ENSRNOG00000021546	4.10183e-48	2.46859e-45	-2.98193
ENSRNOG00000030285	3.10981e-08	1.10374e-06	-2.97261
ENSRNOG00000049880	1.80981e-35	7.82857e-33	2.96624
ENSRNOG00000043088	5.75491e-06	0.000119251	2.95709
ENSRNOG00000023561	1.2816e-08	4.92775e-07	-2.94986
ENSRNOG00000003745	7.09255e-56	5.45417e-53	2.9329
ENSRNOG00000020248	2.56769e-07	7.54605e-06	2.87946
ENSRNOG00000037680	1.03836e-07	3.33478e-06	-2.85034
ENSRNOG00000036475	5.69568e-07	1.53087e-05	-2.8048
ENSRNOG00000003288	1.9042e-42	9.41354e-40	-2.79848
ENSRNOG00000004500	1.11681e-142	3.86473e-139	2.74235
ENSRNOG00000009440	2.89321e-74	4.00478e-71	-2.69824
ENSRNOG00000047539	1.50392e-05	0.000273911	-2.66835
ENSRNOG00000048412	1.00183e-07	3.22495e-06	-2.66219
ENSRNOG00000002802	2.97723e-18	3.67954e-16	2.62444
ENSRNOG00000000640	5.47019e-12	3.50548e-10	2.60348
ENSRNOG00000001691	0.000151718	0.00195902	2.59774
ENSRNOG00000025489	3.67598e-33	1.30469e-30	-2.58172
ENSRNOG00000003698	2.1703e-05	0.000376457	-2.57173
ENSRNOG00000010210	1.21394e-10	6.51294e-09	2.54311
ENSRNOG00000009528	2.96548e-05	0.000498764	2.53838
ENSRNOG00000019661	1.40112e-61	1.38531e-58	2.53399
ENSRNOG00000020338	6.17501e-07	1.64691e-05	2.51449
ENSRNOG00000002459	3.51353e-08	1.22197e-06	-2.50875
ENSRNOG00000014327	3.16618e-05	0.000526126	2.50654
ENSRNOG00000031167	2.54762e-16	2.61216e-14	2.42599
ENSRNOG00000019202	1.34625e-94	3.1058e-91	2.4128
ENSRNOG00000019481	0.000411003	0.00450087	-2.39935
ENSRNOG00000011034	4.01402e-07	1.11795e-05	-2.38484
ENSRNOG00000022099	2.73094e-11	1.62938e-09	2.37619
ENSRNOG00000010047	1.77635e-39	8.47872e-37	2.27431
ENSRNOG00000004019	5.78981e-49	3.64284e-46	2.22533
ENSRNOG00000012886	2.38908e-56	1.94527e-53	2.21811
ENSRNOG00000033153	4.94313e-30	1.39638e-27	2.21624
ENSRNOG00000031494	9.67067e-06	0.000187481	-2.21371
ENSRNOG00000037982	8.89233e-11	4.90389e-09	-2.19859
ENSRNOG00000000412	2.27649e-26	5.16577e-24	-2.18043
ENSRNOG00000004188	9.93171e-28	2.49954e-25	2.1704
ENSRNOG00000008015	1.0352e-15	1.0091e-13	2.16723
ENSRNOG00000020938	3.16179e-50	2.18827e-47	2.16168
ENSRNOG00000037219	1.90466e-05	0.000338872	-2.16076
ENSRNOG00000002350	1.97697e-16	2.07312e-14	-2.15924
ENSRNOG00000043342	0.000111143	0.00150386	2.12045
ENSRNOG00000007932	7.29157e-32	2.19413e-29	-2.10197
ENSRNOG00000009106	0.000455554	0.0049034	2.07542
ENSRNOG00000018371	5.49259e-35	2.30389e-32	2.06519
ENSRNOG00000014361	4.73857e-29	1.2861e-26	2.05043
ENSRNOG00000009154	0.00018604	0.00231371	2.04644
ENSRNOG00000046727	4.15123e-27	9.90712e-25	2.04357
ENSRNOG00000023449	8.62776e-05	0.00122739	1.98484
ENSRNOG00000003546	1.32795e-89	2.29769e-86	1.97975
ENSRNOG00000024438	7.34369e-05	0.00106889	-1.96829
ENSRNOG00000038328	2.12511e-05	0.000370475	1.95669
ENSRNOG00000003334	1.26103e-91	2.49359e-88	1.94822
ENSRNOG00000009172	0.000990585	0.00935312	-1.94725
ENSRNOG00000047027	4.32016e-08	1.48386e-06	-1.93662
ENSRNOG00000048148	9.49444e-05	0.00132884	-1.93202
ENSRNOG00000033830	9.22464e-44	4.91106e-41	-1.93147
ENSRNOG00000025848	1.29136e-32	4.06251e-30	-1.91787
ENSRNOG00000019159	0.000785413	0.00766692	1.84979
ENSRNOG00000017209	2.96166e-14	2.48457e-12	1.82037
ENSRNOG00000005964	7.76622e-07	2.02068e-05	1.81732
ENSRNOG00000010963	0.000327723	0.00373978	1.81189
ENSRNOG00000000488	4.38905e-67	5.52303e-64	1.81068
ENSRNOG00000019422	6.70144e-47	3.86505e-44	1.80198
ENSRNOG00000002946	4.77155e-27	1.11946e-24	1.78925
ENSRNOG00000034038	1.79209e-15	1.68749e-13	1.77243
ENSRNOG00000011668	2.44256e-24	5.04625e-22	1.77042
ENSRNOG00000030180	1.92494e-15	1.78826e-13	1.76064
ENSRNOG00000005269	1.78278e-07	5.41168e-06	-1.7451
ENSRNOG00000018656	0.000145488	0.00188916	1.73947
ENSRNOG00000045743	3.46301e-59	3.19567e-56	-1.73245
ENSRNOG00000047491	1.27933e-15	1.21291e-13	-1.72738
ENSRNOG00000016148	3.21694e-27	7.81209e-25	1.72555
ENSRNOG00000047682	1.25568e-06	3.09824e-05	1.72391
ENSRNOG00000003538	6.2175e-18	7.35579e-16	1.71709
ENSRNOG00000019822	4.27843e-28	1.0967e-25	1.71512
ENSRNOG00000018770	3.95661e-14	3.253e-12	1.71289
ENSRNOG00000000461	1.91934e-49	1.26512e-46	1.70489
ENSRNOG00000020998	3.75666e-11	2.18486e-09	-1.70481
ENSRNOG00000030719	1.36349e-08	5.1993e-07	1.68814
ENSRNOG00000005348	3.4594e-11	2.03766e-09	-1.68072
ENSRNOG00000020560	2.32797e-13	1.73246e-11	1.67879
ENSRNOG00000010899	2.05625e-12	1.38842e-10	-1.67662
ENSRNOG00000006302	1.20988e-15	1.163e-13	-1.67163
ENSRNOG00000018752	1.34639e-45	7.45469e-43	1.67087
ENSRNOG00000016278	0.000259889	0.00307468	1.65664
ENSRNOG00000021109	1.8298e-13	1.38405e-11	-1.64872
ENSRNOG00000020136	2.34037e-08	8.57022e-07	1.6466
ENSRNOG00000013064	2.43075e-15	2.22824e-13	1.63782
ENSRNOG00000021130	6.55174e-23	1.19328e-20	-1.63296
ENSRNOG00000001388	1.1472e-32	3.78084e-30	-1.61624
ENSRNOG00000010590	5.40633e-05	0.000828731	-1.61308
ENSRNOG00000020784	0.000994239	0.00938122	1.6053
ENSRNOG00000025059	1.17108e-23	2.31574e-21	-1.60479
ENSRNOG00000033581	0.000140793	0.00184202	-1.60037
ENSRNOG00000001823	8.40551e-62	8.94992e-59	-1.59993
ENSRNOG00000047172	1.84568e-20	2.80746e-18	-1.59638
ENSRNOG00000004928	1.81207e-05	0.000323648	-1.59579
ENSRNOG00000008716	2.35123e-13	1.74041e-11	1.59082
ENSRNOG00000038762	1.36987e-05	0.000252486	-1.59034
ENSRNOG00000011706	2.79811e-12	1.84436e-10	-1.58984
ENSRNOG00000002305	5.44395e-63	6.2796e-60	-1.58435
ENSRNOG00000010454	0.000415505	0.00454298	-1.5843
ENSRNOG00000043120	9.36286e-05	0.00131692	-1.58048
ENSRNOG00000009222	1.30047e-56	1.12507e-53	1.57552
ENSRNOG00000022711	1.0644e-12	7.29377e-11	-1.56261
ENSRNOG00000000428	1.39733e-09	6.32086e-08	-1.54274
ENSRNOG00000050672	0.00050736	0.00529628	1.53802
ENSRNOG00000007778	7.8369e-07	2.03524e-05	1.53367
ENSRNOG00000019857	3.39029e-39	1.56428e-36	-1.53012
ENSRNOG00000008074	7.15926e-05	0.00104755	1.52979
ENSRNOG00000000691	1.20791e-06	3.00178e-05	-1.52926
ENSRNOG00000014424	1.04647e-15	1.01295e-13	-1.5253
ENSRNOG00000008656	6.74886e-08	2.24023e-06	-1.52133
ENSRNOG00000016885	3.42909e-30	9.88864e-28	1.51607
ENSRNOG00000013598	3.86847e-18	4.69713e-16	-1.50172
ENSRNOG00000008936	5.55658e-24	1.1147e-21	1.50155
ENSRNOG00000000597	8.66958e-08	2.8437e-06	-1.50087
ENSRNOG00000003348	5.35313e-09	2.21188e-07	1.49685
ENSRNOG00000017198	0.000387286	0.00428865	-1.4839
ENSRNOG00000032378	6.08157e-13	4.31698e-11	-1.48383
ENSRNOG00000028473	8.12737e-09	3.25268e-07	-1.48274
ENSRNOG00000013092	2.55109e-18	3.18127e-16	1.48264
ENSRNOG00000014652	0.000131191	0.00173113	1.47033
ENSRNOG00000030983	1.20725e-10	6.50224e-09	-1.46608
ENSRNOG00000009239	2.08598e-15	1.92494e-13	-1.46293
ENSRNOG00000032871	1.8986e-07	5.72559e-06	-1.45588
ENSRNOG00000020620	2.25934e-08	8.33969e-07	1.44974
ENSRNOG00000007060	7.82136e-22	1.32028e-19	1.44752
ENSRNOG00000014257	6.28231e-13	4.4142e-11	-1.4437
ENSRNOG00000015873	3.09286e-15	2.76202e-13	-1.43806
ENSRNOG00000012843	3.4635e-23	6.65858e-21	-1.43692
ENSRNOG00000014061	2.37173e-34	8.87282e-32	1.43503
ENSRNOG00000012442	2.98508e-07	8.57249e-06	1.43376
ENSRNOG00000045919	5.04144e-05	0.000780578	-1.42621
ENSRNOG00000014302	2.25416e-06	5.21773e-05	-1.42574
ENSRNOG00000021513	4.71386e-08	1.60439e-06	1.41859
ENSRNOG00000022988	2.62966e-20	3.95649e-18	-1.41835
ENSRNOG00000030894	4.83672e-23	9.17122e-21	-1.41768
ENSRNOG00000016541	8.3605e-33	2.89315e-30	1.41199
ENSRNOG00000017693	1.26654e-22	2.23478e-20	-1.40597
ENSRNOG00000020518	2.90829e-36	1.2986e-33	-1.39729
ENSRNOG00000031348	9.54034e-06	0.000185214	-1.39516
ENSRNOG00000050997	1.2375e-28	3.23196e-26	1.38959
ENSRNOG00000028743	0.000143827	0.00187291	-1.3885
ENSRNOG00000008336	4.37457e-05	0.000695495	-1.38531
ENSRNOG00000024115	1.63006e-07	5.02523e-06	1.38163
ENSRNOG00000017212	4.48227e-06	9.51588e-05	1.37982
ENSRNOG00000014448	1.74899e-09	7.76803e-08	1.36494
ENSRNOG00000006855	4.83352e-05	0.000755141	-1.36398
ENSRNOG00000025648	1.35441e-20	2.08309e-18	-1.35967
ENSRNOG00000000158	3.99816e-18	4.81239e-16	-1.34076
ENSRNOG00000007454	5.13608e-07	1.39126e-05	1.33999
ENSRNOG00000018567	1.06579e-22	1.91593e-20	1.3354
ENSRNOG00000003494	1.69719e-22	2.93656e-20	-1.33398
ENSRNOG00000028582	1.10092e-11	6.80308e-10	-1.33342
ENSRNOG00000001765	2.68004e-07	7.84293e-06	1.33287
ENSRNOG00000046403	8.70616e-07	2.23168e-05	-1.33108
ENSRNOG00000045677	8.65793e-32	2.54985e-29	-1.32559
ENSRNOG00000018420	4.40941e-07	1.21827e-05	-1.32536
ENSRNOG00000011132	2.4087e-06	5.56615e-05	-1.32469
ENSRNOG00000018266	1.04789e-34	4.14426e-32	-1.31124
ENSRNOG00000013932	3.0276e-05	0.000506135	1.30313
ENSRNOG00000032554	0.000392549	0.00433307	-1.29686
ENSRNOG00000042140	5.61645e-07	1.51251e-05	1.28648
ENSRNOG00000033266	1.0458e-24	2.19332e-22	-1.28515
ENSRNOG00000007931	9.67969e-05	0.00135067	1.28441
ENSRNOG00000015075	2.28365e-08	8.407e-07	1.27665
ENSRNOG00000026605	1.26792e-05	0.000237169	1.27252
ENSRNOG00000011585	2.36393e-13	1.7405e-11	-1.27248
ENSRNOG00000003620	1.31377e-42	6.73527e-40	-1.27053
ENSRNOG00000007545	1.15594e-08	4.48195e-07	1.26535
ENSRNOG00000000598	2.18427e-17	2.51955e-15	-1.25851
ENSRNOG00000028985	0.000657613	0.00659137	-1.25831
ENSRNOG00000018874	1.22365e-26	2.82295e-24	-1.25745
ENSRNOG00000039596	2.97654e-10	1.49823e-08	-1.25705
ENSRNOG00000045933	7.32591e-14	5.79459e-12	-1.2517
ENSRNOG00000049345	5.85449e-11	3.30767e-09	-1.24925
ENSRNOG00000050243	1.7574e-32	5.40577e-30	-1.24851
ENSRNOG00000027739	4.23318e-20	6.16797e-18	-1.24604
ENSRNOG00000021128	4.85797e-07	1.3237e-05	-1.2442
ENSRNOG00000029394	3.75221e-17	4.2226e-15	1.23527
ENSRNOG00000016921	9.37124e-05	0.00131692	1.23482
ENSRNOG00000020991	2.51243e-07	7.41516e-06	1.2329
ENSRNOG00000040300	0.000488066	0.00516105	1.22855
ENSRNOG00000002385	4.05163e-06	8.68154e-05	1.21613
ENSRNOG00000018646	6.76448e-17	7.31515e-15	1.21523
ENSRNOG00000027030	7.64507e-11	4.24992e-09	1.21138
ENSRNOG00000024903	2.00201e-19	2.74374e-17	-1.21059
ENSRNOG00000021984	0.000291604	0.00337773	-1.20656
ENSRNOG00000049605	0.000111541	0.00150776	1.20139
ENSRNOG00000015799	3.87684e-34	1.41219e-31	-1.20051
ENSRNOG00000042080	5.89083e-05	0.000889214	1.19353
ENSRNOG00000016312	8.79616e-05	0.00124751	1.19052
ENSRNOG00000037113	8.58339e-20	1.20011e-17	1.18813
ENSRNOG00000003704	3.74417e-05	0.000606872	-1.18772
ENSRNOG00000002754	2.61023e-07	7.65484e-06	1.18386
ENSRNOG00000007811	2.51405e-06	5.76151e-05	-1.18168
ENSRNOG00000018366	2.47444e-15	2.25337e-13	-1.18105
ENSRNOG00000006789	6.23158e-06	0.000127224	1.17853
ENSRNOG00000026653	0.000395018	0.00435684	1.17375
ENSRNOG00000005223	3.64625e-10	1.82868e-08	-1.16947
ENSRNOG00000001391	2.08479e-06	4.85002e-05	-1.16868
ENSRNOG00000001582	0.000538756	0.00557262	1.16789
ENSRNOG00000028404	5.60486e-06	0.00011649	-1.16698
ENSRNOG00000050885	2.02277e-05	0.000356223	-1.16605
ENSRNOG00000007002	5.36184e-05	0.000822823	1.1616
ENSRNOG00000018143	1.95549e-16	2.06625e-14	-1.15779
ENSRNOG00000009803	1.35678e-05	0.000250563	-1.15349
ENSRNOG00000012477	1.65142e-05	0.000298572	1.15334
ENSRNOG00000042950	1.23482e-32	3.97496e-30	-1.15062
ENSRNOG00000049045	2.89937e-07	8.37851e-06	-1.15032
ENSRNOG00000047507	1.183e-12	8.06653e-11	-1.14995
ENSRNOG00000042289	1.40304e-18	1.78174e-16	1.14971
ENSRNOG00000000378	0.000387651	0.00428926	-1.14899
ENSRNOG00000004006	3.67066e-06	8.06015e-05	1.14873
ENSRNOG00000003400	9.07368e-35	3.69406e-32	-1.14529
ENSRNOG00000004624	2.08874e-21	3.40145e-19	1.14273
ENSRNOG00000016217	1.92861e-11	1.16069e-09	-1.13622
ENSRNOG00000014852	8.51768e-06	0.000166763	1.13379
ENSRNOG00000011936	4.34984e-07	1.20662e-05	-1.13268
ENSRNOG00000046313	8.13052e-09	3.25268e-07	-1.13173
ENSRNOG00000007395	6.53932e-09	2.66227e-07	1.12791
ENSRNOG00000012772	5.86159e-13	4.18228e-11	1.12463
ENSRNOG00000008297	1.30608e-29	3.61574e-27	1.12408
ENSRNOG00000042781	0.000201473	0.00247233	-1.12294
ENSRNOG00000014426	0.000277812	0.00326163	1.11482
ENSRNOG00000010119	1.01094e-05	0.000194353	1.11375
ENSRNOG00000013950	0.000288709	0.00334979	-1.11364
ENSRNOG00000012216	6.4009e-20	9.2293e-18	-1.1135
ENSRNOG00000012950	3.58477e-13	2.5844e-11	-1.11259
ENSRNOG00000005615	2.56506e-26	5.7267e-24	1.11082
ENSRNOG00000011913	2.91279e-20	4.28924e-18	1.10942
ENSRNOG00000011921	3.97166e-14	3.253e-12	1.10887
ENSRNOG00000021657	4.71742e-08	1.60439e-06	-1.1081
ENSRNOG00000011895	2.9488e-07	8.48591e-06	1.10631
ENSRNOG00000002898	2.85918e-20	4.25556e-18	-1.10618
ENSRNOG00000023397	2.55013e-05	0.000433647	-1.10468
ENSRNOG00000007949	8.92476e-14	6.97946e-12	-1.10219
ENSRNOG00000016827	1.14283e-32	3.78084e-30	-1.10202
ENSRNOG00000015308	1.95736e-05	0.000346468	-1.09811
ENSRNOG00000018107	5.73855e-06	0.00011909	1.09542
ENSRNOG00000029191	7.60706e-05	0.00110028	1.09364
ENSRNOG00000031689	7.52613e-09	3.03722e-07	1.09363
ENSRNOG00000007142	2.68232e-12	1.77649e-10	-1.09317
ENSRNOG00000012747	0.000277364	0.00325914	-1.09112
ENSRNOG00000024640	1.25624e-07	3.97006e-06	-1.08893
ENSRNOG00000030729	0.00019489	0.00240864	1.08378
ENSRNOG00000000373	0.000495148	0.00520809	-1.08054
ENSRNOG00000011973	0.000132935	0.00175247	1.08024
ENSRNOG00000004100	2.70516e-10	1.3716e-08	1.07916
ENSRNOG00000027024	1.14501e-09	5.28309e-08	1.07913
ENSRNOG00000030726	0.000312392	0.00358552	-1.07904
ENSRNOG00000018755	1.52422e-25	3.2966e-23	-1.07841
ENSRNOG00000014385	4.71094e-07	1.29383e-05	-1.07767
ENSRNOG00000042582	0.000974481	0.00922664	1.07563
ENSRNOG00000000479	4.26442e-13	3.05845e-11	-1.07385
ENSRNOG00000027770	5.18307e-07	1.40125e-05	-1.07012
ENSRNOG00000022839	0.000206666	0.0025271	1.06966
ENSRNOG00000018561	1.14916e-25	2.52487e-23	1.06874
ENSRNOG00000015906	1.27545e-22	2.23478e-20	1.06846
ENSRNOG00000016103	2.26878e-13	1.69754e-11	-1.06755
ENSRNOG00000020420	2.76556e-09	1.20003e-07	-1.06523
ENSRNOG00000047143	1.24464e-11	7.55627e-10	-1.0608
ENSRNOG00000005132	5.87123e-07	1.57194e-05	-1.05661
ENSRNOG00000015902	1.02079e-13	7.9381e-12	-1.05533
ENSRNOG00000001959	0.000408062	0.00447574	1.05342
ENSRNOG00000013663	3.96028e-17	4.42082e-15	-1.05189
ENSRNOG00000013390	6.78662e-06	0.000136939	1.04969
ENSRNOG00000025088	2.97391e-19	4.03578e-17	-1.04682
ENSRNOG00000007128	1.85498e-27	4.58511e-25	1.0428
ENSRNOG00000019559	6.7408e-10	3.26246e-08	1.04169
ENSRNOG00000026293	6.58617e-29	1.75319e-26	1.03833
ENSRNOG00000001261	4.90798e-23	9.18058e-21	-1.03643
ENSRNOG00000004699	2.56689e-07	7.54605e-06	1.03617
ENSRNOG00000015382	1.02777e-06	2.59132e-05	1.03406
ENSRNOG00000048645	0.000284144	0.00330932	1.03214
ENSRNOG00000050869	3.68467e-09	1.55973e-07	1.02811
ENSRNOG00000039350	0.000159967	0.00204457	-1.02655
ENSRNOG00000021553	1.74456e-06	4.14205e-05	-1.02599
ENSRNOG00000000961	3.71155e-07	1.05062e-05	-1.02402
ENSRNOG00000014350	1.16277e-11	7.1217e-10	1.02332
ENSRNOG00000017801	6.03088e-17	6.62535e-15	1.02175
ENSRNOG00000000257	3.8606e-07	1.08512e-05	-1.01679
ENSRNOG00000018251	1.67012e-07	5.12591e-06	1.01664
ENSRNOG00000028461	1.91942e-21	3.16293e-19	1.00826
ENSRNOG00000010388	1.48428e-05	0.000271047	-1.00715
ENSRNOG00000007378	6.47189e-06	0.000131162	-1.00622
ENSRNOG00000008121	1.47336e-07	4.57271e-06	1.00557
ENSRNOG00000025601	3.62586e-06	7.9792e-05	-1.00492
ENSRNOG00000014130	1.15384e-10	6.26331e-09	1.00455
ENSRNOG00000003300	5.45365e-23	1.00653e-20	1.00454
ENSRNOG00000007431	1.22799e-08	4.74801e-07	-0.999951
ENSRNOG00000013973	0.0010296	0.00967529	0.996644
ENSRNOG00000018714	3.35108e-05	0.000552869	0.995708
ENSRNOG00000004757	3.28958e-08	1.1557e-06	0.995707
ENSRNOG00000015084	3.17278e-09	1.35968e-07	0.988737
ENSRNOG00000019470	1.14491e-11	7.04351e-10	-0.984695
ENSRNOG00000039504	8.47334e-14	6.66409e-12	-0.982659
ENSRNOG00000014492	0.000581649	0.00595092	-0.981562
ENSRNOG00000015851	1.24342e-15	1.187e-13	-0.980805
ENSRNOG00000008602	3.69552e-11	2.15837e-09	0.97804
ENSRNOG00000014610	5.3084e-05	0.000815527	-0.977504
ENSRNOG00000016058	0.00102649	0.00965923	-0.977408
ENSRNOG00000022767	7.36932e-20	1.05161e-17	-0.976842
ENSRNOG00000013945	3.77993e-19	5.03094e-17	0.973217
ENSRNOG00000048495	7.86194e-21	1.22275e-18	0.972448
ENSRNOG00000016299	1.71951e-07	5.2426e-06	0.971531
ENSRNOG00000014686	0.000195544	0.00241455	0.970767
ENSRNOG00000003984	1.80327e-06	4.27412e-05	-0.969592
ENSRNOG00000016750	1.34484e-05	0.000249168	0.969587
ENSRNOG00000038445	0.000468925	0.0050161	0.968758
ENSRNOG00000008353	4.27359e-10	2.12788e-08	-0.968663
ENSRNOG00000001333	0.000403049	0.00443298	-0.965578
ENSRNOG00000026753	2.17589e-10	1.11551e-08	0.963077
ENSRNOG00000019296	0.000474924	0.00506464	0.961511
ENSRNOG00000015768	9.95693e-19	1.28807e-16	-0.961496
ENSRNOG00000016625	7.85111e-16	7.81835e-14	-0.96121
ENSRNOG00000012665	2.25158e-16	2.34333e-14	-0.961013
ENSRNOG00000003476	1.06692e-08	4.19555e-07	-0.960159
ENSRNOG00000014233	0.000888888	0.00852667	-0.959682
ENSRNOG00000000909	9.75797e-22	1.62735e-19	0.959572
ENSRNOG00000010270	9.95234e-16	9.77023e-14	-0.958835
ENSRNOG00000021027	8.20423e-25	1.74712e-22	-0.955962
ENSRNOG00000037931	6.14016e-09	2.52953e-07	0.954983
ENSRNOG00000028108	6.28243e-07	1.67233e-05	-0.952082
ENSRNOG00000017342	3.03315e-24	6.17425e-22	0.952
ENSRNOG00000018445	4.10442e-21	6.45607e-19	-0.951797
ENSRNOG00000031004	5.91991e-10	2.88533e-08	-0.945215
ENSRNOG00000014987	1.20187e-09	5.50869e-08	-0.944896
ENSRNOG00000006930	1.9245e-15	1.78826e-13	-0.943559
ENSRNOG00000020918	1.40158e-23	2.7325e-21	-0.942283
ENSRNOG00000019260	0.000815087	0.00792862	-0.941007
ENSRNOG00000021524	5.39802e-11	3.07487e-09	-0.940991
ENSRNOG00000028781	2.38034e-21	3.83124e-19	-0.939464
ENSRNOG00000010240	1.53757e-06	3.68857e-05	0.93817
ENSRNOG00000021918	1.26033e-05	0.000236069	0.930669
ENSRNOG00000026316	3.44997e-21	5.48903e-19	0.930186
ENSRNOG00000009589	3.94741e-05	0.00063683	-0.929934
ENSRNOG00000019606	0.000136225	0.00179242	-0.929093
ENSRNOG00000009599	8.17505e-05	0.00117021	-0.92893
ENSRNOG00000017974	0.000319177	0.00365732	0.927977
ENSRNOG00000000983	4.12721e-17	4.57031e-15	0.92649
ENSRNOG00000017129	1.33952e-16	1.42628e-14	0.926393
ENSRNOG00000018570	5.37444e-08	1.81005e-06	-0.926069
ENSRNOG00000020622	4.78883e-06	0.000101202	0.925469
ENSRNOG00000047087	5.25699e-15	4.63486e-13	0.924543
ENSRNOG00000018715	4.96217e-05	0.00077089	0.924382
ENSRNOG00000018131	7.5882e-05	0.0010987	-0.924325
ENSRNOG00000013408	0.00106914	0.00998338	0.923602
ENSRNOG00000004554	2.04541e-05	0.000359753	0.923231
ENSRNOG00000013309	4.19866e-08	1.44572e-06	0.922366
ENSRNOG00000014835	0.000123318	0.00163816	0.922106
ENSRNOG00000047752	6.9567e-06	0.000139963	-0.918403
ENSRNOG00000017539	5.0245e-05	0.000778825	-0.918244
ENSRNOG00000026420	3.33686e-06	7.41393e-05	-0.917959
ENSRNOG00000013409	1.0154e-09	4.7324e-08	-0.917641
ENSRNOG00000046428	0.000982005	0.00928516	-0.917512
ENSRNOG00000013791	3.53843e-19	4.75524e-17	-0.916849
ENSRNOG00000049087	2.70008e-14	2.29292e-12	0.916273
ENSRNOG00000015529	3.70425e-06	8.10873e-05	-0.916232
ENSRNOG00000003098	0.000241976	0.00289242	-0.913477
ENSRNOG00000012892	1.10082e-18	1.41088e-16	-0.912718
ENSRNOG00000006420	1.21988e-09	5.57278e-08	0.912432
ENSRNOG00000029128	2.30007e-12	1.53804e-10	-0.911533
ENSRNOG00000012315	1.18243e-11	7.2102e-10	-0.910646
ENSRNOG00000002878	1.74383e-09	7.76803e-08	-0.909997
ENSRNOG00000002139	4.62776e-05	0.000727926	-0.909858
ENSRNOG00000004972	1.14044e-09	5.27957e-08	0.907732
ENSRNOG00000005868	6.46249e-17	7.04361e-15	-0.907553
ENSRNOG00000018338	4.50568e-09	1.88422e-07	0.90713
ENSRNOG00000011875	5.23601e-05	0.000806195	0.903458
ENSRNOG00000010402	1.24238e-06	3.0709e-05	-0.900756
ENSRNOG00000036984	1.20273e-06	2.99428e-05	-0.896861
ENSRNOG00000006010	9.02012e-08	2.95169e-06	-0.896811
ENSRNOG00000011861	7.13393e-07	1.87734e-05	-0.895797
ENSRNOG00000016468	2.60393e-13	1.89703e-11	-0.895174
ENSRNOG00000028895	0.000426617	0.00464979	0.895114
ENSRNOG00000012702	3.02341e-05	0.000506047	0.895106
ENSRNOG00000023410	0.000175707	0.00220302	0.894565
ENSRNOG00000002381	2.77497e-07	8.06956e-06	-0.892625
ENSRNOG00000009963	2.79648e-16	2.84624e-14	0.892228
ENSRNOG00000050806	1.51324e-06	3.64282e-05	0.889883
ENSRNOG00000013919	2.40751e-11	1.44263e-09	-0.889604
ENSRNOG00000011377	7.24316e-05	0.0010577	0.889447
ENSRNOG00000015472	7.45732e-22	1.27437e-19	-0.889433
ENSRNOG00000016219	0.000228239	0.00275199	0.889292
ENSRNOG00000019976	3.00676e-08	1.06991e-06	-0.887197
ENSRNOG00000019496	3.40542e-14	2.82262e-12	-0.88274
ENSRNOG00000016253	1.23997e-19	1.71637e-17	-0.881859
ENSRNOG00000028460	4.65517e-16	4.70342e-14	-0.881071
ENSRNOG00000028377	0.000356941	0.00401363	-0.880542
ENSRNOG00000018421	2.49877e-15	2.26065e-13	0.880462
ENSRNOG00000016122	3.91264e-06	8.4491e-05	0.879879
ENSRNOG00000021046	6.45329e-06	0.000130977	-0.875262
ENSRNOG00000010071	3.51274e-05	0.000576106	0.874501
ENSRNOG00000011984	0.000865735	0.00832766	0.872777
ENSRNOG00000012481	6.34716e-06	0.000129202	0.872407
ENSRNOG00000021108	2.41317e-18	3.03664e-16	-0.871935
ENSRNOG00000005347	3.48495e-11	2.04401e-09	0.870784
ENSRNOG00000012371	1.8884e-11	1.14145e-09	-0.869074
ENSRNOG00000016551	2.91534e-08	1.04006e-06	0.865349
ENSRNOG00000019186	9.06461e-08	2.95925e-06	-0.864874
ENSRNOG00000022268	2.65653e-17	3.01408e-15	-0.864346
ENSRNOG00000020608	4.29723e-14	3.49896e-12	0.859742
ENSRNOG00000049641	4.5775e-09	1.90849e-07	-0.859674
ENSRNOG00000014900	9.97114e-10	4.66286e-08	0.858258
ENSRNOG00000037853	2.92505e-05	0.000493015	-0.857684
ENSRNOG00000047686	2.11884e-07	6.33456e-06	0.855393
ENSRNOG00000030182	4.82925e-07	1.32108e-05	-0.854974
ENSRNOG00000016525	1.33705e-10	7.14575e-09	-0.853286
ENSRNOG00000010170	7.77164e-15	6.76573e-13	0.851136
ENSRNOG00000017964	2.00013e-07	6.00559e-06	-0.850416
ENSRNOG00000047697	1.50539e-08	5.70895e-07	-0.850278
ENSRNOG00000004022	1.27844e-05	0.000238815	-0.848281
ENSRNOG00000003147	2.24754e-17	2.57111e-15	0.847077
ENSRNOG00000011398	6.61684e-09	2.68593e-07	0.843825
ENSRNOG00000001827	4.66549e-05	0.000732196	0.842236
ENSRNOG00000013241	7.45986e-05	0.00108352	-0.842212
ENSRNOG00000000827	6.47931e-09	2.64562e-07	0.841588
ENSRNOG00000009514	4.81073e-11	2.77459e-09	-0.839709
ENSRNOG00000031312	4.71472e-19	6.15672e-17	0.839224
ENSRNOG00000018484	1.3289e-05	0.000247239	0.839151
ENSRNOG00000018964	8.07268e-12	5.12578e-10	-0.837162
ENSRNOG00000002470	5.29126e-12	3.40659e-10	0.836234
ENSRNOG00000019141	1.60116e-09	7.19586e-08	0.834785
ENSRNOG00000007765	4.5819e-08	1.56987e-06	0.834219
ENSRNOG00000015076	0.000583688	0.00596707	0.832716
ENSRNOG00000016877	1.2311e-06	3.04846e-05	-0.831438
ENSRNOG00000001277	5.03511e-18	6.00827e-16	0.831036
ENSRNOG00000047545	4.44593e-07	1.22591e-05	0.828592
ENSRNOG00000016734	0.000404326	0.00444181	0.828141
ENSRNOG00000018782	0.00092712	0.00883829	0.824903
ENSRNOG00000011189	3.60813e-09	1.53201e-07	-0.823948
ENSRNOG00000037238	9.03853e-11	4.96473e-09	0.822247
ENSRNOG00000036604	0.000108578	0.00147781	0.820705
ENSRNOG00000002456	1.49717e-07	4.63622e-06	-0.819829
ENSRNOG00000008283	9.3254e-09	3.70926e-07	0.819435
ENSRNOG00000022704	4.47921e-06	9.51588e-05	-0.818597
ENSRNOG00000021264	2.30743e-16	2.38354e-14	0.818546
ENSRNOG00000005393	0.000349711	0.00394837	0.814774
ENSRNOG00000010833	2.49047e-05	0.000425069	0.81389
ENSRNOG00000007319	0.000215733	0.00262176	0.813047
ENSRNOG00000037688	2.36505e-05	0.00040667	-0.811986
ENSRNOG00000017053	7.57218e-05	0.00109753	-0.810381
ENSRNOG00000027894	3.22821e-05	0.000534509	-0.809461
ENSRNOG00000014513	0.000351362	0.00396055	-0.808213
ENSRNOG00000002980	4.62257e-10	2.27707e-08	0.807773
ENSRNOG00000005600	3.99614e-06	8.57589e-05	0.806287
ENSRNOG00000004110	1.59214e-12	1.08032e-10	-0.804044
ENSRNOG00000046482	6.05544e-08	2.02462e-06	-0.802939
ENSRNOG00000019330	2.78669e-08	9.99311e-07	0.802768
ENSRNOG00000005670	2.29693e-05	0.000396435	0.802672
ENSRNOG00000000433	9.0948e-08	2.96212e-06	-0.798764
ENSRNOG00000004033	0.000211262	0.00257419	-0.797663
ENSRNOG00000004101	3.04245e-05	0.000507392	0.797566
ENSRNOG00000037462	4.61591e-05	0.000726888	-0.797463
ENSRNOG00000017987	0.00017036	0.00215493	0.797126
ENSRNOG00000010572	1.47759e-06	3.58193e-05	0.796387
ENSRNOG00000046944	0.000156026	0.0020053	0.795982
ENSRNOG00000012149	9.65329e-09	3.82868e-07	-0.795084
ENSRNOG00000006622	1.13052e-10	6.16092e-09	0.79446
ENSRNOG00000021438	1.13351e-14	9.74541e-13	0.793139
ENSRNOG00000015763	2.19199e-12	1.47289e-10	-0.792317
ENSRNOG00000009267	2.63827e-08	9.55992e-07	0.791249
ENSRNOG00000003233	1.24031e-17	1.45494e-15	-0.790918
ENSRNOG00000019824	8.09969e-16	8.00828e-14	0.790886
ENSRNOG00000013963	7.25869e-05	0.00105874	0.789445
ENSRNOG00000007519	6.72432e-13	4.70091e-11	0.7884
ENSRNOG00000027360	1.72415e-10	9.10904e-09	0.787938
ENSRNOG00000007869	0.000103596	0.00142826	-0.785519
ENSRNOG00000006980	0.000375414	0.00418396	0.784756
ENSRNOG00000015366	3.84296e-06	8.31161e-05	0.784124
ENSRNOG00000026128	2.01556e-09	8.85696e-08	0.78331
ENSRNOG00000007006	5.58737e-14	4.49653e-12	-0.783183
ENSRNOG00000011313	3.35674e-06	7.44614e-05	-0.781391
ENSRNOG00000020246	2.11656e-05	0.000369917	-0.779944
ENSRNOG00000042062	6.48745e-05	0.000966623	-0.779249
ENSRNOG00000023799	8.2329e-06	0.000161875	0.778765
ENSRNOG00000008785	0.000168334	0.00213573	0.778387
ENSRNOG00000023896	0.000281732	0.00329392	0.7735
ENSRNOG00000001173	0.000309914	0.00356594	-0.770957
ENSRNOG00000004437	5.88848e-07	1.57352e-05	-0.770283
ENSRNOG00000004616	3.01374e-13	2.18409e-11	0.769296
ENSRNOG00000005858	0.000309908	0.00356594	-0.769066
ENSRNOG00000028155	7.0921e-11	3.95863e-09	0.768567
ENSRNOG00000019383	1.09366e-16	1.17352e-14	-0.768526
ENSRNOG00000015157	2.46595e-07	7.30914e-06	0.768311
ENSRNOG00000043366	0.000257795	0.00305252	0.7676
ENSRNOG00000008045	0.000264931	0.00312899	0.766915
ENSRNOG00000016932	2.84101e-07	8.22704e-06	0.765841
ENSRNOG00000015498	0.00070966	0.00703662	0.765812
ENSRNOG00000028768	0.000844057	0.00816453	0.763357
ENSRNOG00000023551	0.00038188	0.00424577	0.763178
ENSRNOG00000016825	2.67601e-08	9.67137e-07	0.762991
ENSRNOG00000007607	4.38139e-05	0.000695495	0.762733
ENSRNOG00000047594	7.07212e-10	3.39904e-08	0.762062
ENSRNOG00000047775	7.07212e-10	3.39904e-08	0.762062
ENSRNOG00000048222	4.38073e-05	0.000695495	0.760363
ENSRNOG00000031163	2.21906e-05	0.000384434	0.760231
ENSRNOG00000017445	8.17059e-06	0.000160878	-0.760023
ENSRNOG00000010109	8.44581e-07	2.1811e-05	0.759058
ENSRNOG00000015632	3.00825e-12	1.97347e-10	0.757863
ENSRNOG00000003256	1.81909e-07	5.50982e-06	0.75732
ENSRNOG00000021276	0.000657343	0.00659137	0.756469
ENSRNOG00000003486	3.54074e-05	0.000580011	0.755774
ENSRNOG00000039858	6.00468e-10	2.91638e-08	0.755665
ENSRNOG00000042838	2.41757e-10	1.23483e-08	0.755324
ENSRNOG00000014509	5.77901e-06	0.000119571	0.754804
ENSRNOG00000016558	7.11892e-16	7.14059e-14	-0.754772
ENSRNOG00000010799	1.60219e-10	8.52984e-09	-0.753837
ENSRNOG00000002159	1.10712e-09	5.14252e-08	0.752044
ENSRNOG00000001607	9.33829e-05	0.00131496	0.751928
ENSRNOG00000047734	6.6237e-14	5.26927e-12	-0.751779
ENSRNOG00000034089	4.03737e-08	1.39365e-06	-0.751774
ENSRNOG00000012749	0.000209618	0.00255687	0.750996
ENSRNOG00000021157	9.95442e-09	3.93683e-07	0.749909
ENSRNOG00000008694	1.91842e-06	4.50419e-05	-0.748694
ENSRNOG00000014188	3.09427e-06	6.95306e-05	0.748472
ENSRNOG00000006663	8.01094e-15	6.93047e-13	-0.748197
ENSRNOG00000043099	3.20619e-05	0.000531499	0.748038
ENSRNOG00000009471	4.91323e-05	0.000766729	0.746389
ENSRNOG00000049139	1.42769e-05	0.000262097	0.745283
ENSRNOG00000036687	6.27873e-13	4.4142e-11	0.744873
ENSRNOG00000023400	6.99958e-06	0.000140621	0.744729
ENSRNOG00000015904	2.05975e-05	0.000361357	-0.744716
ENSRNOG00000010019	0.000109236	0.00148386	0.744144
ENSRNOG00000000017	2.25649e-08	8.33969e-07	0.742739
ENSRNOG00000009597	0.000477155	0.00507279	0.739895
ENSRNOG00000004284	1.47163e-09	6.63527e-08	0.739373
ENSRNOG00000004373	1.552e-05	0.000281557	0.737214
ENSRNOG00000002598	4.15729e-15	3.68879e-13	-0.736218
ENSRNOG00000004147	1.42252e-08	5.4095e-07	0.735077
ENSRNOG00000043416	9.98682e-07	2.52719e-05	0.734894
ENSRNOG00000022893	0.00024484	0.00291408	-0.734844
ENSRNOG00000049560	1.27826e-13	9.77554e-12	-0.734804
ENSRNOG00000002425	5.82468e-11	3.30431e-09	-0.734702
ENSRNOG00000006304	3.95466e-09	1.66891e-07	0.733741
ENSRNOG00000020500	2.49761e-14	2.13407e-12	-0.732913
ENSRNOG00000032339	7.77972e-10	3.68791e-08	-0.731742
ENSRNOG00000038908	0.000391169	0.00432128	0.731641
ENSRNOG00000000635	7.90988e-09	3.18281e-07	0.730896
ENSRNOG00000042059	8.893e-05	0.00125995	-0.728627
ENSRNOG00000016044	0.000629732	0.00635177	0.727959
ENSRNOG00000018106	5.47163e-05	0.000836887	-0.727427
ENSRNOG00000021183	0.000110592	0.00149933	-0.726726
ENSRNOG00000011971	2.9246e-11	1.73744e-09	0.726199
ENSRNOG00000019659	8.44083e-05	0.00120563	-0.724348
ENSRNOG00000033262	4.65031e-14	3.7643e-12	-0.721984
ENSRNOG00000013641	3.27829e-08	1.15466e-06	-0.721873
ENSRNOG00000017416	2.20049e-09	9.57838e-08	-0.721855
ENSRNOG00000007077	0.000587357	0.00599131	0.721183
ENSRNOG00000021548	7.09248e-11	3.95863e-09	0.720833
ENSRNOG00000005352	6.68661e-05	0.000988999	0.720036
ENSRNOG00000014034	1.22848e-07	3.8912e-06	-0.719683
ENSRNOG00000037371	0.00101077	0.0095242	0.7196
ENSRNOG00000011573	1.04017e-11	6.45649e-10	-0.718802
ENSRNOG00000016791	3.70287e-12	2.40634e-10	0.718657
ENSRNOG00000007338	0.000118861	0.00159273	-0.718548
ENSRNOG00000010983	1.7149e-07	5.24011e-06	-0.718114
ENSRNOG00000031736	0.000128644	0.00169914	-0.717835
ENSRNOG00000020465	1.19648e-07	3.80728e-06	0.717833
ENSRNOG00000016486	2.60282e-13	1.89703e-11	0.716822
ENSRNOG00000001785	8.97888e-12	5.62379e-10	-0.716378
ENSRNOG00000033026	1.70313e-13	1.29532e-11	-0.71437
ENSRNOG00000007793	0.000194601	0.00240721	0.713942
ENSRNOG00000027921	4.88362e-11	2.80494e-09	0.713878
ENSRNOG00000014341	2.15483e-08	8.01804e-07	0.713585
ENSRNOG00000030962	0.000744372	0.00733874	-0.712468
ENSRNOG00000016491	0.000342462	0.00387601	0.712282
ENSRNOG00000014089	5.82395e-06	0.000120321	0.709849
ENSRNOG00000006978	3.79753e-06	8.2391e-05	-0.709727
ENSRNOG00000000419	8.34819e-12	5.27651e-10	0.708648
ENSRNOG00000015236	3.07886e-14	2.56732e-12	0.708005
ENSRNOG00000025899	2.03766e-13	1.53289e-11	-0.706591
ENSRNOG00000025948	7.77859e-10	3.68791e-08	0.706176
ENSRNOG00000013412	0.000127069	0.00168154	0.70444
ENSRNOG00000011446	2.87455e-14	2.42619e-12	-0.704365
ENSRNOG00000011931	1.26877e-13	9.75681e-12	-0.703968
ENSRNOG00000034084	4.38872e-11	2.54179e-09	-0.703332
ENSRNOG00000007964	0.000828549	0.00803135	0.701446
ENSRNOG00000018349	2.04306e-10	1.05595e-08	0.7009
ENSRNOG00000022256	2.31789e-05	0.000399554	0.700546
ENSRNOG00000003645	7.54614e-10	3.60185e-08	0.698159
ENSRNOG00000023509	3.36322e-05	0.000554211	0.696833
ENSRNOG00000020597	0.000222414	0.00269349	0.696492
ENSRNOG00000008288	2.50276e-08	9.11665e-07	0.696137
ENSRNOG00000007829	2.29349e-05	0.000396336	-0.696045
ENSRNOG00000020202	5.92873e-14	4.74367e-12	-0.695974
ENSRNOG00000006778	7.56077e-06	0.000150152	0.694009
ENSRNOG00000015741	4.90761e-06	0.000103396	-0.693586
ENSRNOG00000019484	2.15487e-07	6.42838e-06	0.690159
ENSRNOG00000019174	4.82832e-05	0.000755141	-0.689548
ENSRNOG00000032374	4.84813e-12	3.13588e-10	-0.689378
ENSRNOG00000000221	0.000110849	0.00150134	0.688776
ENSRNOG00000020049	4.59225e-10	2.27021e-08	0.687695
ENSRNOG00000004649	0.000575677	0.00590608	0.687169
ENSRNOG00000020614	8.07737e-05	0.00115742	0.686866
ENSRNOG00000002932	0.000174037	0.00219002	-0.686837
ENSRNOG00000009068	1.78586e-10	9.36361e-09	0.686546
ENSRNOG00000045844	0.000589316	0.00600686	0.685812
ENSRNOG00000031833	3.77012e-06	8.19245e-05	-0.685493
ENSRNOG00000003207	3.27184e-06	7.28116e-05	-0.683979
ENSRNOG00000011808	7.8564e-05	0.00113044	-0.683696
ENSRNOG00000009694	6.97397e-08	2.30942e-06	-0.682499
ENSRNOG00000006738	4.80151e-07	1.31609e-05	0.682172
ENSRNOG00000040195	1.91539e-06	4.50419e-05	-0.681467
ENSRNOG00000024705	2.63086e-05	0.000446826	0.68104
ENSRNOG00000039207	0.000170665	0.00215543	0.67988
ENSRNOG00000004932	7.31873e-07	1.92231e-05	-0.679019
ENSRNOG00000046181	2.63798e-12	1.75552e-10	-0.678143
ENSRNOG00000012664	3.38854e-08	1.18146e-06	0.677344
ENSRNOG00000025691	1.77282e-07	5.39326e-06	-0.676621
ENSRNOG00000042111	0.000865557	0.00832766	-0.676466
ENSRNOG00000004298	8.72182e-13	6.00634e-11	-0.674655
ENSRNOG00000007393	4.4906e-09	1.88422e-07	0.673448
ENSRNOG00000037865	0.00014739	0.00190849	-0.673227
ENSRNOG00000006828	1.15047e-08	4.47328e-07	0.672941
ENSRNOG00000028156	3.0734e-11	1.81803e-09	-0.672617
ENSRNOG00000042717	2.86948e-08	1.02634e-06	-0.671826
ENSRNOG00000037443	1.25056e-08	4.82181e-07	0.671055
ENSRNOG00000022229	1.14448e-08	4.46919e-07	0.6703
ENSRNOG00000004035	7.53377e-10	3.60185e-08	0.669927
ENSRNOG00000015517	6.69961e-05	0.000988999	-0.6696
ENSRNOG00000002643	0.000437066	0.00473386	0.669361
ENSRNOG00000007508	0.000121932	0.00162443	-0.66929
ENSRNOG00000020621	0.000508195	0.00529698	-0.668581
ENSRNOG00000005277	2.43737e-06	5.62302e-05	-0.665437
ENSRNOG00000023216	4.32686e-10	2.14668e-08	-0.665404
ENSRNOG00000039861	2.31512e-08	8.50023e-07	0.665263
ENSRNOG00000009088	7.7015e-13	5.33021e-11	0.664405
ENSRNOG00000030264	3.42398e-05	0.000563553	0.662993
ENSRNOG00000015340	9.32349e-08	3.02238e-06	0.662559
ENSRNOG00000048973	1.05461e-06	2.65417e-05	0.661564
ENSRNOG00000005984	3.6745e-07	1.04226e-05	-0.661026
ENSRNOG00000023226	1.91889e-05	0.000340094	0.660827
ENSRNOG00000001623	1.71601e-09	7.68704e-08	0.659109
ENSRNOG00000031368	5.66373e-12	3.61278e-10	0.659038
ENSRNOG00000008851	3.28586e-12	2.14542e-10	-0.658764
ENSRNOG00000011885	9.76539e-06	0.000188789	0.658115
ENSRNOG00000015609	0.000232069	0.00278604	-0.656382
ENSRNOG00000015346	1.01758e-05	0.000195088	-0.65548
ENSRNOG00000002824	0.000457864	0.00492061	0.654744
ENSRNOG00000009891	3.34849e-08	1.17045e-06	0.654613
ENSRNOG00000010658	2.93526e-09	1.26573e-07	-0.653393
ENSRNOG00000022769	0.00023175	0.00278462	0.652661
ENSRNOG00000006116	3.14096e-08	1.11195e-06	0.649504
ENSRNOG00000019478	2.60364e-06	5.94714e-05	0.648851
ENSRNOG00000037798	2.0637e-10	1.06192e-08	-0.648447
ENSRNOG00000006859	1.29601e-09	5.90112e-08	0.648061
ENSRNOG00000000169	5.38064e-06	0.000112336	0.64806
ENSRNOG00000013437	0.000114972	0.0015496	-0.647667
ENSRNOG00000010208	1.79991e-05	0.000322725	0.647078
ENSRNOG00000011794	0.000138007	0.0018097	-0.646537
ENSRNOG00000016807	5.8549e-05	0.000888635	-0.645719
ENSRNOG00000011754	0.000739013	0.0072911	-0.645465
ENSRNOG00000009227	0.000356747	0.00401363	-0.644448
ENSRNOG00000014797	8.83501e-10	4.15967e-08	0.644007
ENSRNOG00000021752	0.000164625	0.00209251	0.643536
ENSRNOG00000001555	3.00933e-06	6.77318e-05	0.6434
ENSRNOG00000048769	0.000613129	0.00621298	-0.643289
ENSRNOG00000016392	0.000164923	0.00209437	0.642953
ENSRNOG00000049162	1.15495e-09	5.31122e-08	-0.642881
ENSRNOG00000008187	2.06986e-07	6.20152e-06	-0.642794
ENSRNOG00000003278	1.09271e-08	4.28479e-07	0.642522
ENSRNOG00000014362	1.6639e-07	5.11817e-06	-0.642318
ENSRNOG00000018969	7.10226e-06	0.000142271	0.641418
ENSRNOG00000009459	2.53213e-10	1.28859e-08	0.64077
ENSRNOG00000013721	6.53369e-07	1.73255e-05	0.639817
ENSRNOG00000020679	1.99004e-10	1.03557e-08	0.639624
ENSRNOG00000050819	0.000765129	0.00751132	-0.639424
ENSRNOG00000033923	0.000211577	0.00257577	-0.639004
ENSRNOG00000038319	1.98709e-10	1.03557e-08	-0.637652
ENSRNOG00000026853	0.000336613	0.00382545	0.637613
ENSRNOG00000006227	0.00018796	0.0023334	0.637183
ENSRNOG00000009917	0.000496232	0.00521157	-0.636258
ENSRNOG00000011831	1.75092e-09	7.76803e-08	-0.635386
ENSRNOG00000002701	9.40592e-12	5.86472e-10	-0.633428
ENSRNOG00000013293	8.73989e-12	5.49898e-10	-0.633253
ENSRNOG00000012804	0.000237005	0.00283791	0.632026
ENSRNOG00000015602	2.39288e-05	0.000410436	-0.6319
ENSRNOG00000010971	1.2139e-07	3.85387e-06	0.630673
ENSRNOG00000028311	0.000175283	0.00219969	-0.630448
ENSRNOG00000038258	6.29317e-09	2.58487e-07	-0.630416
ENSRNOG00000043098	0.00106182	0.00993757	0.630319
ENSRNOG00000016229	0.000191499	0.00237521	0.629432
ENSRNOG00000011778	0.000330287	0.00376592	-0.629153
ENSRNOG00000017429	3.46401e-05	0.000569463	0.628814
ENSRNOG00000004958	1.38442e-05	0.00025449	-0.628562
ENSRNOG00000024239	1.43657e-07	4.47859e-06	0.627572
ENSRNOG00000031263	2.04438e-06	4.77206e-05	-0.627158
ENSRNOG00000049385	7.91935e-06	0.000156599	0.626921
ENSRNOG00000012939	7.24389e-05	0.0010577	-0.625713
ENSRNOG00000037871	2.49712e-08	9.11665e-07	-0.625419
ENSRNOG00000048172	8.17293e-08	2.69356e-06	-0.624708
ENSRNOG00000034191	0.000466114	0.00499531	-0.624295
ENSRNOG00000050223	2.68871e-06	6.11119e-05	0.62406
ENSRNOG00000038483	0.000116232	0.00156507	0.624036
ENSRNOG00000003247	3.07421e-09	1.32153e-07	0.623399
ENSRNOG00000010186	9.88636e-05	0.00137121	0.623251
ENSRNOG00000013987	6.18041e-05	0.000924856	0.622447
ENSRNOG00000025424	4.5015e-09	1.88422e-07	0.622401
ENSRNOG00000027204	2.48248e-05	0.000424752	0.622239
ENSRNOG00000036697	8.0697e-10	3.81231e-08	0.621802
ENSRNOG00000017944	0.00047606	0.00506894	-0.62136
ENSRNOG00000004725	3.63027e-05	0.000592573	-0.620901
ENSRNOG00000031778	5.10586e-07	1.38851e-05	0.62043
ENSRNOG00000031739	0.000730895	0.00722647	-0.619977
ENSRNOG00000009153	2.57263e-06	5.88601e-05	-0.617984
ENSRNOG00000009832	5.58262e-05	0.000849172	0.617632
ENSRNOG00000031138	1.85653e-05	0.000330734	0.616767
ENSRNOG00000036806	4.70538e-05	0.00073762	0.61671
ENSRNOG00000042182	9.01474e-09	3.59602e-07	-0.615566
ENSRNOG00000011526	0.000372088	0.00415358	-0.612221
ENSRNOG00000030628	4.92466e-11	2.81682e-09	0.611705
ENSRNOG00000048405	8.23251e-11	4.55818e-09	-0.611476
ENSRNOG00000047028	1.32771e-05	0.000247239	-0.611044
ENSRNOG00000011932	1.66862e-08	6.29348e-07	0.610933
ENSRNOG00000027722	4.19425e-05	0.000673513	-0.610497
ENSRNOG00000031335	1.58793e-06	3.78314e-05	-0.610495
ENSRNOG00000018186	7.01648e-11	3.94805e-09	-0.609132
ENSRNOG00000045569	1.35369e-06	3.30471e-05	0.609084
ENSRNOG00000046663	0.000601026	0.00611271	0.609051
ENSRNOG00000007253	0.00066378	0.00664356	0.608987
ENSRNOG00000049270	3.31751e-08	1.16255e-06	0.608864
ENSRNOG00000011977	3.21507e-06	7.1895e-05	-0.608418
ENSRNOG00000016099	0.000671899	0.00670341	-0.608191
ENSRNOG00000009539	6.97921e-05	0.00102554	-0.605771
ENSRNOG00000036661	5.91573e-05	0.000890059	-0.605248
ENSRNOG00000032690	9.47679e-07	2.40693e-05	-0.604782
ENSRNOG00000005825	1.61638e-05	0.000292853	0.603889
ENSRNOG00000023334	1.04118e-07	3.3361e-06	0.603462
ENSRNOG00000016744	0.000104555	0.00143719	-0.60345
ENSRNOG00000006248	4.89978e-06	0.000103388	-0.602781
ENSRNOG00000012142	1.7453e-10	9.18573e-09	-0.602568
ENSRNOG00000021270	8.65686e-08	2.8437e-06	0.602369
ENSRNOG00000006532	1.12085e-10	6.13232e-09	0.601085
ENSRNOG00000017887	0.000982045	0.00928516	-0.600679
ENSRNOG00000014376	2.04163e-06	4.77206e-05	-0.60028

[truncated: 4 more sheets: Heart_LowDose_8h, Heart_HighDose_8h, Heart_LowDose_24h, Heart_HighDose_24h]
